# Supplementary material for: Saturation editing of RNU4-2 reveals distinct dominant and recessive disorders
Source: Nature. 2026 Apr 8;654(8118):429–36. doi: 10.1038/s41586-026-10334-9 (PMC13253345; doi:10.1038/s41586-026-10334-9)
Supplement: Supplementary file 2 — Details and function scores for RNU4-2 variants assayed with SGE. [file 41586_2026_10334_MOESM2_ESM.xlsx]

## Sheet: ST1_20251212_RNU4_2_merged_gf
Supplementary Table 1: Details and function scores for RNU4-2 variants assayed with SGE. (Abbreviations: ID = variant identity, HGVS = variant identity using Human Genome Variant Society nomenclature, UKBB = UK Biobank, AoU = All of Us, AC = allele count, hom = homozygous, ddG_bind = delta delta G binding prediction from ViennaRNA, r1/rep1 = replicate 1, r2/rep2 = replicate 2, r3/rep3 = replicate…
ID	Type	Type_expanded	nucleotide	HGVS	category	AoU_AC	UKBiobank_AC	AoU_hom	UKBiobank_hom	CADD_score	ddG_bind	function_score_mean	function_score_r1	function_score_r2	function_score_r3	d4_rep1_read_count	d14_rep1_read_count	d4_rep2_read_count	d14_rep2_read_count	d4_rep3_read_count	d14_rep3_read_count	lib_read_count	neg_read_count	d4_avg_read_count	pvalues	qvalues	prob_pathogenic_c_100	OddsPath	evidence_code	function_score_dip	function_score_r1_dip	function_score_r2_dip	function_score_r3_dip	d4_rep1_read_count_dip	d14_rep1_read_count_dip	d4_rep2_read_count_dip	d14_rep2_read_count_dip	d4_rep3_read_count_dip	d14_rep3_read_count_dip	pvalues_dip	qvalues_dip	HGVS_transcript
chr12-120291903-T-G	SNV	SNV	1	NR_003137.3:n.1A>C	UKBB/AllofUs	3	11	0	0	16.57	0.799999	-0.139923	-0.263997	0.198666	-0.392438	6487	8970	8685	8496	6955	8239	4972	1	7375.67	0.107878	0.249555				-0.12836	-0.308855	-0.0281886	-0.0464922	7847	7259	7721	7353	9772	7107	0.0975455	0.297966	n.1A>C
chr12-120291903-T-C	SNV	SNV	1	NR_003137.3:n.1A>G	UKBB/AllofUs	18	14	0	0	16.84	0	-0.0300491	-0.15002	0.0310307	-0.00915796	6482	9700	10776	9385	7910	12222	4757	1	8389.33	0.419852	0.661697				-0.0426744	-0.0944689	-0.087707	0.0556959	8241	8845	9007	8231	11084	8653	0.295713	0.623576	n.1A>G
chr12-120291903-T-A	SNV	SNV	1	NR_003137.3:n.1A>T	UKBB/AllofUs		1		0	16.45	0.200001	-0.344222	-0.259358	-0.346873	-0.464435	5622	7799	8705	5834	6302	7102	4984	1	6876.33	0.000779384	0.00297935				-0.276704	-0.205689	-0.297348	-0.325534	6614	6572	7985	6310	9058	5429	0.00453345	0.0233892	n.1A>T
chr12-120291902-C-T	SNV	SNV	2	NR_003137.3:n.2G>A	UKBB/AllofUs	9	7	0	0	19.53	0.199997	-0.0903896	-0.171998	0.118537	-0.255708	6171	9095	8979	8309	6809	8868	4816	1	7319.67	0.22035	0.430321				0.064903	-0.0386341	0.122121	0.112765	6900	7698	7255	7668	9248	7511	0.661302	0.811785	n.2G>A
chr12-120291902-C-G	SNV	SNV	2	NR_003137.3:n.2G>C	UKBB/AllofUs	10	7	0	0	18.65	-0.200005	0.154897	0.219311	0.259144	-0.0517634	3638	7033	6609	6742	4882	7324	4979	0	5043	0.938335	0.968894				0.0333909	0.117628	-0.13461	0.118698	5043	6270	5884	5205	6510	5309	0.554454	0.769	n.2G>C
chr12-120291902-C-A	SNV	SNV	2	NR_003137.3:n.2G>T	unobserved					18.77	-0.700005	0.227844	0.265085	0.487886	-0.107439	6118	12208	8807	10528	6782	9789	4660	0	7235.67	0.987077	0.994065				0.0693202	0.0381433	0.0724601	0.0989002	7303	8593	7940	8108	9801	7884	0.675496	0.816633	n.2G>T
chr12-120291901-G-T	SNV	SNV	3	NR_003137.3:n.3C>A	UKBB/AllofUs	1	3	0	0	18.89	2.3	-0.100544	0.0273065	-0.213424	-0.153514	5088	8610	8080	5940	5359	7492	5521	1	6175.67	0.193047	0.391175				-0.078391	-0.0145291	-0.178259	-0.0408414	5883	6674	6659	5715	8582	6266	0.196801	0.486586	n.3C>A
chr12-120291901-G-C	SNV	SNV	3	NR_003137.3:n.3C>G	UKBB/AllofUs	10	32	0	0	18.77	4.3	-0.33632	-0.326587	-0.504427	-0.215946	2928	3877	4727	2840	3450	4619	2827	0	3701.67	0.00100403	0.00378444				-0.129472	-0.124145	-0.0417119	-0.221017	3946	4149	4226	3987	4783	3082	0.0958581	0.296768	n.3C>G
chr12-120291901-G-A	SNV	SNV	3	NR_003137.3:n.3C>T	UKBB/AllofUs	233	196	0	0	19.37	4	-0.0597758	-0.0954363	-0.273146	0.151255	5251	8161	6760	4768	4918	8493	4283	2	5643	0.314739	0.549011				-0.0852871	-0.0187089	-0.312423	0.0768134	5588	6321	6381	4990	7800	6179	0.180311	0.461587	n.3C>T
chr12-120291900-A-T	SNV	SNV	4	NR_003137.3:n.4T>A	unobserved					17.98	2.5	0.110009	0.223719	0.114005	-0.045696	5086	9862	7043	6497	5836	8792	4588	0	5988.33	0.868185	0.927814				-0.129144	-0.137969	-0.0221688	-0.225752	6834	7117	6662	6371	8504	5462	0.0963531	0.296768	n.4T>A
chr12-120291900-A-G	SNV	SNV	4	NR_003137.3:n.4T>C	UKBB/AllofUs	2	3	0	0	18.16	-2.7	0.0792096	0.0156879	0.0950296	0.0889114	7402	12425	10494	9554	7892	13052	6020	0	8596	0.796037	0.881035				0.0312409	0.115082	-0.0180915	-0.00172499	9403	11670	10129	9714	11834	8878	0.546919	0.769	n.4T>C
chr12-120291900-A-C	SNV	SNV	4	NR_003137.3:n.4T>G	UKBB/AllofUs	12		0		18.18	2.3	0.0790165	-0.0239894	0.506335	-0.283297	5767	9418	9502	11505	7468	9542	5223	1	7579	0.795521	0.881035				-0.126912	-0.306075	-0.0986497	0.025531	7765	7197	8403	7621	10332	7899	0.0997729	0.302121	n.4T>G
chr12-120291899-A-T	SNV	SNV	5	NR_003137.3:n.5T>A	unobserved					18.25	3.4	-0.0197617	0.0942147	-0.0541993	-0.137301	5188	9196	8517	6992	6706	9481	5119	0	6803.67	0.458066	0.680158				-0.133499	-0.151054	-0.081217	-0.166683	7061	7287	7326	6725	9043	6051	0.0899305	0.281817	n.5T>A
chr12-120291899-A-G	SNV	SNV	5	NR_003137.3:n.5T>C	UKBB/AllofUs		1		0	18.41	3.2	-0.0105421	-0.11191	0.102925	-0.0606417	7534	11576	9163	8388	7361	10975	5537	0	8019.33	0.492657	0.710816				-0.0993821	-0.113064	-0.192876	0.00933633	9136	9680	9288	7891	11528	8715	0.149398	0.404652	n.5T>C
chr12-120291899-A-C	SNV	SNV	5	NR_003137.3:n.5T>G	UKBB/AllofUs		7		0	18.43	4.6	-0.281272	-0.107366	-0.284958	-0.489491	4699	7243	6534	4571	4826	5345	3696	0	5353	0.00508234	0.0174483				-0.305055	-0.371408	-0.248483	-0.293731	5473	4848	5982	4890	7191	4406	0.00211411	0.0129489	n.5T>G
chr12-120291898-A-T	SNV	SNV	6	NR_003137.3:n.6T>A	unobserved					18.35	4.2	-0.220586	-0.098803	-0.186941	-0.414014	5638	8742	8132	6089	5909	6896	4942	0	6559.67	0.0228485	0.0672971				-0.20165	-0.195895	-0.280057	-0.127457	7152	7155	7486	5987	9052	6224	0.0259005	0.0997169	n.6T>A
chr12-120291898-A-G	SNV	SNV	6	NR_003137.3:n.6T>C	UKBB/AllofUs	1	2	0	0	18.63	4.2	-0.303905	-0.322357	-0.500358	-0.127	1591	2113	2397	1444	1490	2122	1248	0	1826	0.00268873	0.00959753				-0.245358	-0.161415	-0.385883	-0.187232	1827	1872	2285	1698	2682	1769	0.00985327	0.0442576	n.6T>C
chr12-120291898-A-C	SNV	SNV	6	NR_003137.3:n.6T>G	UKBB/AllofUs		1		0	18.19	4.6	-0.181168	-0.235956	-0.140602	-0.204946	4042	5699	6517	5039	5045	6806	4745	0	5201.33	0.0519064	0.139192				-0.112049	-0.156575	-0.200339	0.0223096	5808	5971	6363	5378	8082	6165	0.124823	0.363675	n.6T>G
chr12-120291897-C-T	SNV	SNV	7	NR_003137.3:n.7G>A	UKBB/AllofUs	16	31	0	0	19.55	6.6	-1.16624	-1.28049	-0.950967	-1.30527	5604	3830	8193	3612	6215	3910	5403	0	6670.67	5.08e-28	6.22e-27				-0.431547	-0.40656	-0.570349	-0.316189	7202	6226	7323	4789	8668	5229	3.43e-05	0.000486849	n.7G>A
chr12-120291897-C-G	SNV	SNV	7	NR_003137.3:n.7G>C	UKBB/AllofUs	8	5	0	0	19.22	6.7	-1.09438	-1.03371	-0.899051	-1.38839	4015	3256	5254	2401	4900	2910	4587	0	4723	6.97e-25	6.96e-24				-0.439708	-0.56432	-0.477735	-0.275527	5269	4083	5296	3693	6424	3986	2.53e-05	0.000400444	n.7G>C
chr12-120291897-C-A	SNV	SNV	7	NR_003137.3:n.7G>T	UKBB/AllofUs		1		0	19.28	7.8	-1.37196	-1.65696	-1.27951	-1.2174	3809	2005	5823	2044	4596	3073	3701	0	4742.67	4.28e-38	1e-36				-0.418026	-0.39361	-0.504609	-0.354315	4760	4152	5530	3785	6400	3760	5.64e-05	0.00074174	n.7G>T
chr12-120291896-G-T	SNV	SNV	8	NR_003137.3:n.8C>A	UKBB/AllofUs	3	2	0	0	19.54	5.7	-1.3164	-1.53448	-1.34103	-1.11168	4373	2506	6261	2106	4078	2934	4796	0	4904	3.25e-35	6.04e-34				-0.49724	-0.382023	-0.535113	-0.573043	5253	4619	5684	3809	6723	3394	2.52e-06	6.8e-05	n.8C>A
chr12-120291896-G-C	SNV	SNV	8	NR_003137.3:n.8C>G	UKBB/AllofUs	8	13	0	0	19.67	7.4	-1.37091	-1.46666	-1.14699	-1.53706	4550	2733	6203	2387	5516	2955	4493	0	5423	4.86e-38	1.09e-36				-0.559447	-0.455375	-0.824717	-0.396706	5679	4746	6366	3490	7653	4366	1.58e-07	9.46e-06	n.8C>G
chr12-120291896-G-A	SNV	SNV	8	NR_003137.3:n.8C>T	UKBB/AllofUs	45	76	0	0	19.98	1.9	-0.248868	-0.305701	-0.0321386	-0.446765	6448	8662	8798	7334	7399	8441	5658	0	7548.33	0.0117639	0.0368647				-0.252343	-0.139824	-0.566657	-0.0490051	7212	7501	7591	4977	8953	6500	0.0083384	0.0387448	n.8C>T
chr12-120291895-C-T	SNV	SNV	9	NR_003137.3:n.9G>A	UKBB/AllofUs	40	51	0	0	19.94	5.2	-0.828399	-0.704024	-0.86697	-0.952204	6554	6680	9621	4496	7363	5917	5995	1	7846	5.5e-15	3.66e-14				-0.362472	-0.483447	-0.281307	-0.321119	7822	6411	7943	6347	9669	5813	0.000377009	0.00327754	n.9G>A
chr12-120291895-C-G	SNV	SNV	9	NR_003137.3:n.9G>C	UKBB/AllofUs	14	12	0	0	19.41	6.5	-1.09749	-0.964961	-0.931065	-1.43444	4597	3910	7441	3326	5975	3437	5151	3	6004.33	5.15e-25	5.24e-24				-0.262969	-0.16847	-0.432421	-0.186473	5300	5404	6444	4637	7815	5158	0.00642556	0.0312016	n.9G>C
chr12-120291895-C-A	SNV	SNV	9	NR_003137.3:n.9G>T	unobserved					19.8	7.39999	-1.39444	-1.30716	-1.33288	-1.58127	6345	4257	8321	2815	7666	3983	5944	0	7444	2.7e-39	7.28e-38				-0.34475	-0.419284	-0.395679	-0.217745	7365	6311	8276	6109	9872	6376	0.000658643	0.00514264	n.9G>T
chr12-120291894-G-T	SNV	SNV	10	NR_003137.3:n.10C>A	UKBB/AllofUs	1	1	0	0	19.05	3.8	-1.43337	-1.5691	-1.5444	-1.2246	5866	3282	7647	2234	5901	3926	6306	0	6471.33	2.04e-41	6.46e-40				-0.427819	-0.499877	-0.481513	-0.300522	6374	5165	6946	4831	8435	5144	3.94e-05	0.000531173	n.10C>A
chr12-120291894-G-C	SNV	SNV	10	NR_003137.3:n.10C>G	UKBB/AllofUs	2	3	0	0	19.07	5.6	-0.835958	-0.796939	-0.624872	-1.12406	4982	4761	7192	3975	6848	4885	5258	0	6340.67	3.14e-15	2.14e-14				-0.539823	-0.731524	-0.444054	-0.442349	6799	4692	6852	4891	8856	4895	3.91e-07	1.71e-05	n.10C>G
chr12-120291894-G-A	SNV	SNV	10	NR_003137.3:n.10C>T	UKBB/AllofUs	85	46	0	0	20.2	0.700001	0.0156674	0.0857802	0.11591	-0.192688	6005	10582	8191	7566	6723	9147	6032	0	6973	0.590422	0.787312				-0.0214259	-0.0143961	-0.102834	0.0544955	6867	7791	7148	6464	8819	6879	0.363703	0.688377	n.10C>T
chr12-120291893-T-G	SNV	SNV	11	NR_003137.3:n.11A>C	UKBB/AllofUs	3	8	0	0	18.63	3.9	-0.487396	-0.552683	-0.472034	-0.475473	6888	7797	9481	5826	6844	7654	4894	0	7737.67	3.2e-06	1.38e-05				-0.285917	-0.335719	-0.221396	-0.299093	7402	6721	8405	7001	9760	5958	0.00356069	0.0195838	n.11A>C
chr12-120291893-T-C	SNV	SNV	11	NR_003137.3:n.11A>G	UKBB/AllofUs	32	63	0	0	19.01	0.399998	-0.150739	-0.173232	-0.205125	-0.11186	5961	8778	8484	6273	6169	8877	4543	1	6871.33	0.0901492	0.214055				0.0708038	-0.0337832	0.206895	0.0408422	7378	8259	7138	8001	9317	7199	0.680208	0.816633	n.11A>G
chr12-120291893-T-A	SNV	SNV	11	NR_003137.3:n.11A>T	unobserved					18.81	4.7	-0.471929	-0.664194	-0.262683	-0.526909	6407	6713	9063	6439	7616	8219	5321	0	7695.33	6.29e-06	2.65e-05				-0.243774	-0.300393	-0.279883	-0.149504	7483	6963	8524	6818	10073	6821	0.0102283	0.0455623	n.11A>T
chr12-120291892-C-T	SNV	SNV	12	NR_003137.3:n.12G>A	UKBB/AllofUs	11	14	0	0	19.89	3.4	-0.299378	-0.156125	-0.274785	-0.505222	5882	8765	8011	5644	7014	7684	6134	1	6969	0.0030642	0.0107948				-0.162807	-0.251072	-0.220118	-0.0156875	6707	6458	6999	5835	8793	6533	0.0547156	0.186656	n.12G>A
chr12-120291892-C-G	SNV	SNV	12	NR_003137.3:n.12G>C	UKBB/AllofUs	3	11	0	0	19.63	2.9	-0.255085	-0.245235	-0.174372	-0.383649	4218	5909	5836	4408	4404	5249	4906	1	4819.33	0.0100801	0.0321489				-0.23573	-0.177691	-0.222355	-0.305601	5181	5249	6038	5026	6844	4159	0.0123321	0.0523385	n.12G>C
chr12-120291892-C-A	SNV	SNV	12	NR_003137.3:n.12G>T	unobserved					19.62	4.5	-0.354996	-0.252739	-0.189756	-0.660493	6499	9057	9779	7308	7681	7556	6875	0	7986.33	0.000547192	0.00213722				-0.247199	-0.331181	-0.188403	-0.220469	8324	7582	8953	7630	10280	6627	0.00943224	0.0430845	n.12G>T
chr12-120291891-A-T	SNV	SNV	13	NR_003137.3:n.13T>A	UKBB/AllofUs	4		0		18.55	-1.4	0.0882939	0.125966	-0.0405417	0.141457	6568	11901	9910	8213	7131	12231	6198	0	7869.67	0.819424	0.895882				0.112806	0.108947	0.17594	0.0550737	7535	9312	8455	9276	10334	8064	0.799625	0.865458	n.13T>A
chr12-120291891-A-G	SNV	SNV	13	NR_003137.3:n.13T>C	UKBB/AllofUs	4	9	0	0	18.77	-0.799999	0.0211309	-0.0525938	0.033345	0.0446415	6980	11175	9539	8321	7482	12000	5831	1	8000.33	0.61031	0.80135				0.0897532	0.181301	-0.00927059	0.098772	7652	9943	9034	8717	10421	8382	0.737648	0.838006	n.13T>C
chr12-120291891-A-C	SNV	SNV	13	NR_003137.3:n.13T>G	UKBB/AllofUs	9	17	0	0	19.25	-7.90001	-0.0915336	-0.185233	-0.163147	0.0357793	4822	7042	7530	5732	5550	8847	4333	1	5967.33	0.217168	0.425649				0.0113859	-0.0416251	0.0511363	0.0261896	6273	6984	6478	6518	7991	6112	0.476886	0.75716	n.13T>G
chr12-120291890-C-T	SNV	SNV	14	NR_003137.3:n.14G>A	UKBB/AllofUs	13	7	0	0	20.2	3.3	-0.563143	-0.716243	-0.458183	-0.553002	7528	7608	10409	6458	7304	7741	7489	1	8413.67	8.62e-08	4.15e-07				-0.305261	-0.381208	-0.311615	-0.221417	9011	7928	9543	7467	11038	7111	0.00210196	0.0129489	n.14G>A
chr12-120291890-C-G	SNV	SNV	14	NR_003137.3:n.14G>C	UKBB/AllofUs		4		0	19.4	1.7	-0.212469	-0.155814	-0.275776	-0.243817	2701	4026	3598	2533	2688	3530	4113	0	2995.67	0.0273234	0.0787556				-0.0724761	0.165348	-0.141778	-0.239455	3328	4277	3531	3108	4219	2684	0.211648	0.509277	n.14G>C
chr12-120291890-C-A	SNV	SNV	14	NR_003137.3:n.14G>T	UKBB/AllofUs		3		0	19.79	4.3	-0.149458	-0.114316	-0.126553	-0.245503	4974	7630	7878	6151	5519	7239	5639	0	6123.67	0.0921291	0.216808				-0.110674	-0.0453944	-0.0848013	-0.200283	5786	6425	6701	6136	7907	5169	0.127346	0.367056	n.14G>T
chr12-120291889-C-T	SNV	SNV	15	NR_003137.3:n.15G>A	UKBB/AllofUs	36	19	0	0	19.94	1.9	-0.0323851	0.020502	-0.135187	-0.0204706	5748	9681	8947	6944	5333	8176	5634	0	6676	0.411266	0.651978				-0.0294251	0.0124472	-0.0439218	-0.0552577	6005	6941	7087	6676	8469	6122	0.337453	0.67459	n.15G>A
chr12-120291889-C-G	SNV	SNV	15	NR_003137.3:n.15G>C	UKBB/AllofUs		2		0	19.5	-1.6	-0.185137	-0.407191	-0.0312659	-0.154955	4859	6084	7185	5993	5451	7613	5944	0	5831.67	0.0480502	0.129495				-0.0736916	-0.140745	-0.00989448	-0.0688926	5760	5987	6252	6030	7854	5624	0.208544	0.50406	n.15G>C
chr12-120291889-C-A	SNV	SNV	15	NR_003137.3:n.15G>T	UKBB/AllofUs		1		0	19.92	-1.4	0.0420232	0.146819	-0.064528	0.00577888	5352	9839	8258	6731	5805	9063	5273	0	6471.67	0.683336	0.828104				-0.0609103	0.0557185	-0.124635	-0.112272	6113	7281	7066	6294	8360	5809	0.242501	0.544396	n.15G>T
chr12-120291888-G-T	SNV	SNV	16	NR_003137.3:n.16C>A	UKBB/AllofUs		5		0	19.2	-3.81e-06	-0.0650721	-0.193617	0.0577628	-0.0973619	4556	6615	6977	6190	5056	7349	5059	0	5529.67	0.297231	0.528737				-0.0624771	-0.123196	-0.0212167	-0.0414756	4968	5227	5389	5157	6895	5032	0.238183	0.544396	n.16C>A
chr12-120291888-G-C	SNV	SNV	16	NR_003137.3:n.16C>G	UKBB/AllofUs	1	8	0	0	19.35	-3.9	0.0878	0.0379102	0.0537425	0.133747	5039	8590	7539	6670	5583	9525	4883	0	6053.67	0.818198	0.895882				-0.00475029	0.140052	-0.278839	0.12608	5967	7535	6499	5202	7887	6465	0.420394	0.735809	n.16C>G
chr12-120291888-G-A	SNV	SNV	16	NR_003137.3:n.16C>T	UKBB/AllofUs	64	66	0	0	20.4	-0.300003	-0.152373	-0.165303	-0.225153	-0.104662	6058	8970	7762	5660	5453	7886	5121	0	6424.33	0.087671	0.210958				-0.287504	-0.0581441	-0.664205	-0.13862	6308	6943	6691	4100	7922	5405	0.00341348	0.0189677	n.16C>T
chr12-120291887-T-G	SNV	SNV	17	NR_003137.3:n.17A>C	UKBB/AllofUs	6	1	0	0	18.76	-7.9	-0.125525	-0.258226	-0.171861	0.0155116	8066	11198	11132	8423	7585	11922	4536	0	8927.67	0.135191	0.301107				-0.146842	-0.0754686	-0.112344	-0.251169	8455	9195	9200	8265	10677	6738	0.0722334	0.234541	n.17A>C
chr12-120291887-T-C	SNV	SNV	17	NR_003137.3:n.17A>G	UKBB/AllofUs	14	26	0	0	19.01	-1.6	-0.0216268	-0.168599	-0.165541	0.231259	5730	8465	9182	6978	6854	12511	5395	1	7255.33	0.451098	0.675395				0.0811437	0.205799	-0.0183387	0.0575137	7393	9771	8022	7692	10053	7858	0.712212	0.834527	n.17A>G
chr12-120291887-T-A	SNV	SNV	17	NR_003137.3:n.17A>T	unobserved					18.67	-4.2	0.150653	0.110295	0.166255	0.13741	5121	9179	7127	6817	5815	9946	4702	0	6021	0.933315	0.968894				-0.017357	-0.10233	-0.051015	0.102817	6374	6804	6516	6108	7921	6389	0.377315	0.701286	n.17A>T
chr12-120291886-C-T	SNV	SNV	18	NR_003137.3:n.18G>A	UKBB/AllofUs	154	108	0	0	18.98	0	-0.00896763	-0.077238	0.113657	-0.101322	6740	10608	8335	7687	6507	9432	6066	0	7194	0.498577	0.713252				0.0239838	-0.028466	0.0932501	0.00871029	7293	8194	7448	7716	8848	6686	0.521376	0.76872	n.18G>A
chr12-120291886-C-G	SNV	SNV	18	NR_003137.3:n.18G>C	UKBB/AllofUs	5	9	0	0	18.44	-3.2	-0.0719049	-0.137282	-0.0651759	-0.0512574	3731	5633	5818	4740	4771	7160	4533	0	4773.33	0.275326	0.50041				0.0251656	0.0449886	0.0565862	-0.024535	4620	5462	5509	5564	6392	4720	0.525544	0.76872	n.18G>C
chr12-120291886-C-A	SNV	SNV	18	NR_003137.3:n.18G>T	unobserved					18.58	-2.9	-0.12129	-0.303745	-0.0964682	-0.00165716	6582	8854	8695	6932	6061	9414	6170	0	7112.67	0.144058	0.310803				0.0349191	0.0195208	0.0435444	0.0432352	7001	8132	7839	7846	9246	7156	0.559798	0.769	n.18G>T
chr12-120291885-A-T	SNV	SNV	19	NR_003137.3:n.19T>A	UKBB/AllofUs	1	1	0	0	18.89	-2	-0.0720467	-0.0823673	-0.0570906	-0.114682	4580	7183	8279	6783	5436	7807	4314	0	6098.33	0.27488	0.50041				0.154466	0.20963	0.217713	0.0375996	5766	7641	6247	7055	7858	6058	0.886719	0.924451	n.19T>A
chr12-120291885-A-G	SNV	SNV	19	NR_003137.3:n.19T>C	UKBB/AllofUs	7	1	0	0	19.36	-1.9	-0.00888719	-0.221674	0.0529057	0.104107	6350	9042	8594	7599	6320	10563	5067	1	7088	0.498879	0.713252				0.0311852	0.0766514	-0.0158914	0.0343385	7128	8614	7416	7123	9337	7182	0.546723	0.769	n.19T>C
chr12-120291885-A-C	SNV	SNV	19	NR_003137.3:n.19T>G	UKBB/AllofUs	1		0		18.87	-2.7	0.20096	0.102833	0.42154	0.0405072	4299	7666	6218	7099	5116	8182	4007	0	5211	0.975872	0.992444				0.0779895	-0.0435417	0.104702	0.174351	5587	6212	5809	6066	6883	5834	0.70261	0.82868	n.19T>G
chr12-120291884-T-G	SNV	SNV	20	NR_003137.3:n.20A>C	UKBB/AllofUs	6	3	0	0	18.78	-2.9	-0.0986772	-0.245861	0.134229	-0.222399	7078	9911	8543	7992	7067	9419	4725	0	7562.67	0.197905	0.396547				-0.160292	-0.0469086	-0.477482	0.045058	6644	7370	7394	5157	8593	6659	0.0572277	0.192786	n.20A>C
chr12-120291884-T-C	SNV	SNV	20	NR_003137.3:n.20A>G	UKBB/AllofUs	22	49	0	0	19.32	-0.300003	-0.040998	-0.116645	-0.0492982	0.0049496	6019	9218	9140	7529	6489	10125	5603	0	7216	0.380004	0.616954				-0.221071	0.044656	-0.74942	0.0430948	7518	8886	8625	4982	10300	7971	0.017139	0.0689396	n.20A>G
chr12-120291884-T-A	SNV	SNV	20	NR_003137.3:n.20A>T	UKBB/AllofUs		3		0	18.92	-0.800003	-0.0870804	-0.305858	0.138312	-0.131696	4204	5647	5384	5051	4612	6546	3517	0	4733.33	0.229704	0.443766				0.131686	0.201076	-0.0675959	0.263122	4342	5720	4991	4625	5953	5366	0.843154	0.892848	n.20A>T
chr12-120291883-A-T	SNV	SNV	21	NR_003137.3:n.21T>A	unobserved					18.88	0.899994	0.0829978	-0.0134262	0.289224	-0.0648044	4855	7987	7040	7333	5075	7545	4779	0	5656.67	0.806001	0.890235				0.0993838	0.0419352	0.110653	0.147106	5697	6721	5931	6219	7524	6258	0.76467	0.847284	n.21T>A
chr12-120291883-A-G	SNV	SNV	21	NR_003137.3:n.21T>C	UKBB/AllofUs	5	8	0	0	18.73	-0.599998	0.03336	-0.0635717	0.0274531	0.0981987	7219	11470	9753	8473	7431	12369	5459	0	8134.33	0.653723	0.815462				0.0568391	0.0899268	-0.0836893	0.165823	7544	9201	8528	7815	10496	8844	0.634802	0.808988	n.21T>C
chr12-120291883-A-C	SNV	SNV	21	NR_003137.3:n.21T>G	UKBB/AllofUs	1	1	0	0	18.97	1.7	-0.0879437	-0.199001	0.0340068	-0.136837	4824	6978	6929	6047	5576	7886	5021	0	5776.33	0.227243	0.44059				0.0428188	-0.0133523	0.0843466	0.0590051	5333	6055	6113	6294	7171	5611	0.587229	0.784012	n.21T>G
chr12-120291882-G-T	SNV	SNV	22	NR_003137.3:n.22C>A	UKBB/AllofUs	1		0		18.99	2.3	-0.117249	-0.0853303	-0.0309755	-0.27344	5576	8727	6969	5814	5906	7598	5529	0	6150.33	0.152877	0.324412				-0.0994969	-0.0506854	-0.235414	-0.0108486	6073	6719	6716	5540	8282	6174	0.149162	0.404652	n.22C>A
chr12-120291882-G-C	SNV	SNV	22	NR_003137.3:n.22C>G	UKBB/AllofUs	7	26	0	0	18.75	1.1	-0.0578974	-0.220107	0.0506254	-0.0422104	4846	6908	7510	6630	4816	7273	5302	1	5724	0.321053	0.553543				-0.159731	-0.216002	-0.197319	-0.0643309	6553	6465	6770	5734	8354	6001	0.0577995	0.193503	n.22C>G
chr12-120291882-G-A	SNV	SNV	22	NR_003137.3:n.22C>T	UKBB/AllofUs	127	111	0	0	19.1	0	-0.0559342	0.127448	-0.110536	-0.222715	5442	9871	7924	6256	5831	7770	5851	1	6399	0.327708	0.56253				-0.143339	-0.107269	-0.235237	-0.0859663	6284	6685	6577	5426	8411	5952	0.0765985	0.245291	n.22C>T
chr12-120291881-C-T	SNV	SNV	23	NR_003137.3:n.23G>A	UKBB/AllofUs	128	116	0	0	21.6	0.200001	-0.0328078	-0.024259	-0.236598	0.124434	4872	7955	7188	5200	5146	8723	4829	0	5735.33	0.409717	0.651437				-0.170492	-0.0327578	-0.301129	-0.176047	5507	6169	6434	5071	7679	5105	0.0475762	0.170957	n.23G>A
chr12-120291881-C-G	SNV	SNV	23	NR_003137.3:n.23G>C	UKBB/AllofUs	3	1	0	0	19.69	0.200001	-0.0797672	-0.0996121	-0.0586002	-0.119089	4315	6687	7017	5743	4648	6655	5810	0	5326.67	0.251145	0.466783				-0.122747	-0.140841	-0.140408	-0.0854503	5160	5363	6070	5348	7487	5300	0.10639	0.318578	n.23G>C
chr12-120291881-C-A	SNV	SNV	23	NR_003137.3:n.23G>T	UKBB/AllofUs	1		0		19.88	2	-0.107362	0.0469303	0.00454019	-0.411556	4719	8095	6934	5929	5798	6778	4718	0	5817	0.175931	0.361934				-0.143095	-0.20415	-0.249631	0.0260399	5293	5265	6130	5007	7308	5589	0.0769095	0.245291	n.23G>T
chr12-120291880-A-T	SNV	SNV	24	NR_003137.3:n.24T>A	UKBB/AllofUs		1		0	18.79	-3.81e-06	0.02469	0.00552261	-0.0252491	0.0557966	5874	9791	8226	6890	5820	9407	5035	0	6640	0.623115	0.807378				-0.0324425	0.0265818	-0.0836702	-0.0386964	5979	6979	7285	6676	8706	6366	0.327745	0.67169	n.24T>A
chr12-120291880-A-G	SNV	SNV	24	NR_003137.3:n.24T>C	UKBB/AllofUs	10	8	0	0	18.84	0	-0.084888	-0.0871901	-0.112018	-0.0934558	5953	9305	7780	6136	5500	8016	4527	1	6411	0.236022	0.449526				0.0934786	0.183006	0.00978034	0.089193	5805	7552	6558	6412	8274	6611	0.748286	0.84088	n.24T>C
chr12-120291880-A-C	SNV	SNV	24	NR_003137.3:n.24T>G	unobserved					18.62	-2.2	-0.0860322	-0.175089	-0.100956	-0.020052	5764	8477	9667	7683	6204	9514	5496	0	7211.67	0.232713	0.445241				-0.0198919	0.11929	-0.182735	0.00531314	6452	8031	7312	6256	8650	6521	0.368816	0.693338	n.24T>G
chr12-120291879-T-G	SNV	SNV	25	NR_003137.3:n.25A>C	unobserved					18.8	0	0.0167823	-0.2181	0.0987987	0.131648	8677	12386	10666	9736	8224	14010	5686	0	9189	0.594501	0.787312				0.0569646	0.0352847	0.0500781	0.087074	7567	8886	8829	8877	10749	8576	0.63522	0.808988	n.25A>C
chr12-120291879-T-C	SNV	SNV	25	NR_003137.3:n.25A>G	UKBB/AllofUs	1	1	0	0	18.93	0	-0.0860824	-0.0386389	-0.185809	-0.071799	5279	8534	8183	6132	6411	9485	4735	0	6624.33	0.232569	0.445241				0.029734	-0.039841	-0.00382271	0.134409	6991	7793	7761	7517	8858	7303	0.541627	0.769	n.25A>G
chr12-120291879-T-A	SNV	SNV	25	NR_003137.3:n.25A>T	UKBB/AllofUs		3		0	19.1	0	0.0482136	-0.0173786	0.103294	0.0207248	5306	8705	7896	7230	5716	9017	5654	1	6306	0.703812	0.828285				0.0429396	-0.0024624	-0.0545351	0.187359	6084	6960	6903	6455	8347	7139	0.587646	0.784012	n.25A>T
chr12-120291878-C-T	SNV	SNV	26	NR_003137.3:n.26G>A	UKBB/AllofUs	34	41	0	0	19.73	-0.400002	-0.228879	-0.252331	-0.369455	-0.102852	4977	6938	7933	5234	5192	7518	5015	2	6034	0.0189309	0.0566876				-0.217461	-0.211334	-0.31297	-0.126536	5571	5514	6102	4770	7526	5178	0.018543	0.0731521	n.26G>A
chr12-120291878-C-G	SNV	SNV	26	NR_003137.3:n.26G>C	UKBB/AllofUs	2	14	0	0	19.46	0	-0.129402	-0.266977	-0.1194	-0.0398281	3682	5081	5930	4653	3700	5597	4763	0	4437.33	0.12741	0.288545				-0.16946	-0.0931066	-0.383307	-0.0304224	3983	4279	4309	3208	5431	3994	0.0484895	0.171946	n.26G>C
chr12-120291878-C-A	SNV	SNV	26	NR_003137.3:n.26G>T	unobserved					19.39	-2.9	-0.0103924	0.205769	-0.164113	-0.110833	5815	11136	8818	6708	5675	8172	5881	0	6769.33	0.49322	0.710816				-0.0814871	0.0509249	-0.272777	-0.0210659	6643	7886	7880	6334	8684	6428	0.189287	0.476756	n.26G>T
chr12-120291877-G-T	SNV	SNV	27	NR_003137.3:n.27C>A	UKBB/AllofUs	1		0		19.7	-0.600002	-0.582356	-0.545509	-0.645834	-0.593727	3662	4166	5849	3186	4385	4518	4790	0	4632	3.19e-08	1.56e-07				-0.347007	-0.385409	-0.386532	-0.267538	4627	4059	5059	3758	6068	3786	0.000614258	0.00498811	n.27C>A
chr12-120291877-G-C	SNV	SNV	27	NR_003137.3:n.27C>G	UKBB/AllofUs	4	3	0	0	19.97	0	-0.940838	-0.862609	-0.924309	-1.0736	5927	5412	8584	3855	6687	4940	4687	0	7066	7.69e-19	6.18e-18				-0.488979	-0.446685	-0.623331	-0.395379	6795	5713	7386	4656	8518	4864	3.57e-06	9.16e-05	n.27C>G
chr12-120291877-G-A	SNV	SNV	27	NR_003137.3:n.27C>T	UKBB/AllofUs	233	419	0	0	20.2	-3.81e-06	-0.120878	-0.0944837	-0.178521	-0.127629	4645	7224	7693	5794	5348	7612	5125	0	5895.33	0.144941	0.311033				-0.148519	-0.142667	-0.267414	-0.0339331	5733	5951	5947	4798	7546	5536	0.0702122	0.229853	n.27C>T
chr12-120291876-G-T	SNV	SNV	28	NR_003137.3:n.28C>A	UKBB/AllofUs		2		0	19.72	-3.81e-06	-0.360819	-0.22622	-0.253821	-0.640417	5321	7553	8157	5831	6432	6416	6102	0	6636.67	0.000450165	0.00177109				-0.289571	-0.352731	-0.345773	-0.168667	6644	5962	7055	5391	8822	5895	0.00322991	0.0181346	n.28C>A
chr12-120291876-G-C	SNV	SNV	28	NR_003137.3:n.28C>G	UKBB/AllofUs	1		0		19.27	0	-0.580333	-0.529552	-0.935457	-0.313989	5124	5894	6380	2843	4449	5565	4663	0	5317.67	3.54e-08	1.72e-07				-0.338774	-0.292043	-0.321769	-0.400967	5695	5330	6232	4842	7477	4253	0.000790865	0.0059205	n.28C>G
chr12-120291876-G-A	SNV	SNV	28	NR_003137.3:n.28C>T	UKBB/AllofUs	273	255	0	0	20.4	0	0.059078	0.0345841	0.189162	-0.0845124	5484	9327	8728	8482	6300	9239	5183	0	6837.33	0.738197	0.846571				-0.0131568	-0.0252835	-0.206131	0.193487	6824	7684	7447	6269	8527	7324	0.391528	0.712753	n.28C>T
chr12-120291875-T-G	SNV	SNV	29	NR_003137.3:n.29A>C	UKBB/AllofUs	30	8	0	0	19.17	0	-0.151374	-0.195763	-0.281674	-0.0146856	6139	8900	8828	6190	6652	10239	5093	0	7206.33	0.0891797	0.21269				0.0162921	-0.0645552	0.0179593	0.097015	7256	7951	8322	8183	9652	7754	0.494208	0.765455	n.29A>C
chr12-120291875-T-C	SNV	SNV	29	NR_003137.3:n.29A>G	UKBB/AllofUs	96	230	0	1	19.14	0	0.0492588	-0.0159748	0.0763578	0.0493933	6003	9858	9735	8749	7527	12112	5426	0	7755	0.707208	0.828663				0.116541	0.0723436	0.0907037	0.188118	7600	9157	8315	8599	9399	8043	0.808767	0.870111	n.29A>G
chr12-120291875-T-A	SNV	SNV	29	NR_003137.3:n.29A>T	UKBB/AllofUs		3		0	19	-3.81e-06	0.0666049	0.256841	-0.0537744	-0.0412517	6393	12684	9278	7619	7450	11258	5574	0	7707	0.760758	0.861447				0.0033155	-0.1111	0.0568105	0.0657788	7985	8472	7988	8069	9717	7639	0.448501	0.746428	n.29A>T
chr12-120291874-T-G	SNV	SNV	30	NR_003137.3:n.30A>C	UKBB/AllofUs	8	58	0	0	17.49	0.299999	-0.617963	-0.493521	-0.437567	-0.960801	4499	5306	7457	4693	6517	5206	4680	0	6157.67	4.63e-09	2.38e-08				-0.340466	-0.41548	-0.459163	-0.145211	5559	4776	6893	4869	7867	5343	0.00075115	0.00570239	n.30A>C
chr12-120291874-T-C	SNV	SNV	30	NR_003137.3:n.30A>G	UKBB/AllofUs	38	46	0	0	18.63	-3.81e-06	-0.0208633	-0.151174	0.0973121	-0.0467278	7673	11473	10121	9229	8227	12385	5745	3	8673.67	0.453949	0.675907				0.00629823	0.191632	-0.126421	-0.0447726	8266	10818	9397	8360	11455	8341	0.458969	0.747385	n.30A>G
chr12-120291874-T-A	SNV	SNV	30	NR_003137.3:n.30A>T	unobserved					17.67	-3.81e-06	-0.305205	-0.300823	-0.191202	-0.461589	5369	7237	7998	5971	5543	6259	5029	0	6303.33	0.00258894	0.00930292				-0.289601	-0.342576	-0.225994	-0.298688	6396	5780	7313	6072	8909	5440	0.00322738	0.0181346	n.30A>T
chr12-120291873-A-T	SNV	SNV	31	NR_003137.3:n.31T>A	UKBB/AllofUs	5	4	0	0	18.82	0	-0.44739	-0.633208	-0.128176	-0.618785	4226	4524	6447	5028	4847	4908	4124	0	5173.33	1.77e-05	7.22e-05				-0.394733	-0.517328	-0.315068	-0.35026	5245	4199	5961	4653	7178	4229	0.000128654	0.00126081	n.31T>A
chr12-120291873-A-G	SNV	SNV	31	NR_003137.3:n.31T>C	UKBB/AllofUs	2	6	0	0	18.97	0	-0.933816	-0.759857	-0.945709	-1.13388	5649	5539	8527	3773	6899	4888	5103	0	7025	1.38e-18	1.1e-17				-0.464482	-0.451	-0.43705	-0.503854	7314	6131	8185	5871	9793	5187	9.66e-06	0.000200242	n.31T>C
chr12-120291873-A-C	SNV	SNV	31	NR_003137.3:n.31T>G	UKBB/AllofUs	28	39	1	0	18.9	0	-0.730326	-0.762756	-0.615997	-0.850225	5690	5568	9034	5024	6610	5701	5049	0	7111.33	5.13e-12	3.07e-11				-0.39706	-0.406233	-0.447346	-0.336058	7582	6556	7748	5518	9731	5790	0.0001187	0.00120715	n.31T>G
chr12-120291872-C-T	SNV	SNV	32	NR_003137.3:n.32G>A	UKBB/AllofUs	2	2	0	0	20.3	0	-1.26748	-1.15132	-1.28032	-1.40879	3821	2856	6627	2325	4811	2817	4800	0	5086.33	8.92e-33	1.55e-31				-0.53791	-0.570895	-0.607769	-0.433522	5039	3887	5521	3518	6808	3786	4.26e-07	1.71e-05	n.32G>A
chr12-120291872-C-G	SNV	SNV	32	NR_003137.3:n.32G>C	UKBB/AllofUs	4	6	0	0	19.79	0	-1.19634	-1.41353	-1.22859	-0.984906	3349	2087	4909	1785	4146	3257	5645	0	4134.67	2.15e-29	2.9e-28				-0.433868	-0.373436	-0.646472	-0.280153	4279	3785	4646	2882	5840	3612	3.15e-05	0.000471229	n.32G>C
chr12-120291872-C-A	SNV	SNV	32	NR_003137.3:n.32G>T	unobserved					20.4	0	-1.216	-1.2217	-1.14005	-1.32426	3991	2841	5713	2209	4666	2897	5380	1	4790	2.61e-30	4.03e-29				-0.519627	-0.718798	-0.468608	-0.369933	5135	3575	5217	3661	6363	3698	9.63e-07	3.46e-05	n.32G>T
chr12-120291871-T-G	SNV	SNV	33	NR_003137.3:n.33A>C	UKBB/AllofUs	1	1	0	0	18.69	0	-0.272999	-0.197019	-0.171387	-0.48859	5795	8394	8202	6208	6209	6881	5580	0	6735.33	0.00634778	0.0209905				-0.284431	-0.365384	-0.30815	-0.178215	6752	6006	7609	5968	8742	5803	0.0037037	0.0199629	n.33A>C
chr12-120291871-T-C	SNV	SNV	33	NR_003137.3:n.33A>G	UKBB/AllofUs	5	2	0	0	19.33	-3.81e-06	-0.557628	-0.63301	-0.155835	-0.92204	5024	5379	7075	5413	6527	5356	4482	1	6208.67	1.14e-07	5.39e-07				-0.332731	-0.182604	-0.429224	-0.384823	5682	5737	6567	4736	7585	4363	0.000949025	0.00673058	n.33A>G
chr12-120291871-T-A	SNV	SNV	33	NR_003137.3:n.33A>T	UKBB/AllofUs	2		0		19.09	-3.81e-06	-0.188366	-0.109319	-0.176449	-0.317332	5370	8266	7967	6009	5691	7102	5776	0	6342.67	0.0450857	0.122733				-0.227006	-0.249367	-0.179992	-0.250115	6141	5920	6681	5727	7797	4924	0.0150281	0.0627917	n.33A>T
chr12-120291870-C-T	SNV	SNV	34	NR_003137.3:n.34G>A	UKBB/AllofUs	39	9	0	0	19.96	0	-0.0269287	-0.0361685	-0.0987506	0.0161328	5714	9253	8455	6730	6402	10067	6200	0	6857	0.431381	0.668098				-0.047313	-0.197129	-0.121855	0.178588	6878	6875	7244	6465	8572	7287	0.281682	0.597742	n.34G>A
chr12-120291870-C-G	SNV	SNV	34	NR_003137.3:n.34G>C	UKBB/AllofUs	1		0		19.76	-3.81e-06	0.0441936	0.282948	-0.17487	-0.0134971	3876	7831	6675	5040	4860	7487	5575	0	5137	0.690583	0.828104				-0.0226045	0.0138832	-0.130931	0.050777	5031	5821	5754	5103	6419	4994	0.359792	0.688377	n.34G>C
chr12-120291870-C-A	SNV	SNV	34	NR_003137.3:n.34G>T	UKBB/AllofUs	2	1	0	0	19.89	0	-0.23326	-0.142271	-0.316415	-0.279093	6200	9328	9461	6476	6271	8036	6528	0	7310.67	0.0171029	0.0517893				-0.30664	-0.389408	-0.385849	-0.143121	7837	6856	8427	6263	9389	6386	0.00202233	0.012831	n.34G>T
chr12-120291869-C-T	SNV	SNV	35	NR_003137.3:n.35G>A	UKBB/AllofUs	39	16	0	0	19.78	0	-0.276129	-0.0361156	-0.451386	-0.378886	6059	9812	9635	6006	7089	8477	6869	0	7594.33	0.0058394	0.0195493				-0.333045	-0.283433	-0.379233	-0.334925	7147	6729	7917	5911	9720	5788	0.000940157	0.00673058	n.35G>A
chr12-120291869-C-G	SNV	SNV	35	NR_003137.3:n.35G>C	UKBB/AllofUs	6		0		19.53	0	-0.277285	-0.215662	-0.280453	-0.37374	4587	6559	7199	5052	4808	5770	5652	0	5531.33	0.00566106	0.0190707				-0.2524	-0.155728	-0.405223	-0.194706	5546	5705	6205	4550	7395	4853	0.00832696	0.0387448	n.35G>C
chr12-120291869-C-A	SNV	SNV	35	NR_003137.3:n.35G>T	UKBB/AllofUs	3	1	0	0	19.91	0	-0.27308	-0.33387	-0.138712	-0.384656	4666	6147	6626	5130	5041	6004	4580	0	5444.33	0.00633417	0.0209905				-0.266399	-0.179639	-0.373033	-0.244983	5103	5163	5716	4286	7083	4489	0.00589695	0.0291601	n.35G>T
chr12-120291868-A-T	SNV	SNV	36	NR_003137.3:n.36T>A	UKBB/AllofUs		6		0	18.62	0	0.00369183	0.0313864	-0.035228	-0.0230829	5947	10092	7337	6103	6021	9214	5325	1	6435	0.546076	0.762526				0.0603909	0.0310608	0.0730517	0.078603	6209	7270	7276	7433	8016	6358	0.646562	0.810635	n.36T>A
chr12-120291868-A-G	SNV	SNV	36	NR_003137.3:n.36T>C	UKBB/AllofUs	11	14	0	0	18.99	0	-0.0130556	0.0142635	-0.0291202	-0.0623102	4777	8011	7470	6240	5727	8529	4504	0	5991.33	0.48321	0.702022				-0.0826387	0.0653557	-0.267659	-0.0440704	5712	6849	6248	5040	7941	5785	0.186538	0.472319	n.36T>C
chr12-120291868-A-C	SNV	SNV	36	NR_003137.3:n.36T>G	UKBB/AllofUs	4	3	0	0	17.88	0	-0.0786003	-0.0984027	-0.100715	-0.0746829	4588	7116	7518	5976	5670	8372	4769	0	5925.33	0.254662	0.470078				-0.0304605	0.047233	-0.171444	0.0343728	5818	6889	6674	5755	7652	5886	0.334109	0.67459	n.36T>G
chr12-120291867-A-T	SNV	SNV	37	NR_003137.3:n.37T>A	UKBB/AllofUs	1	4	0	0	17.75	-0.300003	0.0573944	-0.0275441	0.170402	-0.00867416	4675	7616	6725	6451	4990	7713	4961	0	5463.33	0.733006	0.84241				0.100263	0.0246727	0.151483	0.126176	5069	5909	5835	6294	6935	5685	0.767058	0.847284	n.37T>A
chr12-120291867-A-G	SNV	SNV	37	NR_003137.3:n.37T>C	UKBB/AllofUs	761	1118	5	0	17.66	0	-0.0458687	-0.208446	0.114353	-0.081513	5347	7684	9017	8320	6455	9486	5173	1	6939.67	0.362652	0.5996				0.0900496	0.13189	-0.0476684	0.18747	5969	7495	6999	6576	8655	7403	0.738503	0.838006	n.37T>C
chr12-120291867-A-C	SNV	SNV	37	NR_003137.3:n.37T>G	UKBB/AllofUs	11	11	0	0	17.59	-0.300003	0.0411572	-0.226647	0.534361	-0.222242	7305	10366	7576	9353	7929	10569	6517	0	7603.33	0.680424	0.828104				0.200898	0.0839549	0.455304	0.064979	7586	9214	6708	8932	10724	8426	0.947437	0.959904	n.37T>G
chr12-120291867-A-AT	control_insertion	1 nt insertion control	36	NR_003137.3:n.36_37insA	unobserved					19.03	-3.81e-06	-0.00680267	-0.117086	-0.0242461	0.0829238	4073	6236	5901	4946	4298	7079	4206	0	4757.33	0.506717	0.720635				-0.0224546	0.0268824	-0.108818	0.0161145	4579	5346	5521	4972	6741	5120	0.360288	0.688377	n.36_37insA
chr12-120291867-A-AG	control_insertion	1 nt insertion control	36	NR_003137.3:n.36_37insC	unobserved					18.87	-3.81e-06	-0.033394	-0.0712837	0.0994558	-0.166354	4631	7319	6257	5714	5124	7100	4929	0	5337.33	0.40757	0.649942				0.0715878	-0.0632487	-0.00133246	0.280888	5466	5995	5879	5704	6931	6325	0.682686	0.816633	n.36_37insC
chr12-120291867-A-AC	control_insertion	1 nt insertion control	36	NR_003137.3:n.36_37insG	unobserved					18.74	-3.81e-06	-0.0859514	0.0197894	-0.258281	-0.0573625	3990	6717	5230	3727	4729	7067	4999	0	4649.67	0.232946	0.445241				0.305648	0.185567	0.454263	0.278656	4956	6459	4168	5546	6562	5979	0.994587	0.994587	n.36_37insG
chr12-120291866-A-T	SNV	SNV	38	NR_003137.3:n.38T>A	unobserved					17.54	0	-0.0177831	-0.035917	-0.046207	-0.00922523	5232	8474	7622	6292	6089	9408	5707	0	6314.33	0.465472	0.687368				0.0862901	0.0611537	0.130417	0.0688426	5998	7171	6569	6983	8092	6375	0.727556	0.837372	n.38T>A
chr12-120291866-A-G	SNV	SNV	38	NR_003137.3:n.38T>C	UKBB/AllofUs	36	7	1	0	18.91	0	0.0408846	0.0957452	-0.0738129	0.0627215	4611	8182	7184	5818	4967	8067	5050	1	5587.33	0.679505	0.828104				0.0563445	0.246517	-0.0954012	0.0194611	5463	7427	6537	5942	7633	5811	0.633154	0.808988	n.38T>C
chr12-120291866-A-C	SNV	SNV	38	NR_003137.3:n.38T>G	UKBB/AllofUs	5	15	0	0	18.64	0	0.113818	-0.0971835	0.459489	-0.0588509	4626	7181	5775	6769	5517	8236	5531	0	5306	0.875699	0.929106				0.170731	0.0579453	0.296837	0.158953	5811	6932	5419	6465	7819	6557	0.912022	0.939923	n.38T>G
chr12-120291865-T-TA	control_insertion	1 nt insertion control	38	NR_003137.3:n.38dup	UKBB/AllofUs	2		0		19.17	-3.81e-06	0.0605008	0.046016	-0.00747436	0.104961	4834	8287	6571	5572	4661	7795	4813	0	5355.33	0.742544	0.847947				-0.0393117	-0.0194131	-0.0540739	-0.0429051	5313	6007	6037	5647	7231	5272	0.306082	0.634531	n.38dup
chr12-120291865-T-G	SNV	SNV	39	NR_003137.3:n.39A>C	UKBB/AllofUs		3		0	18.75	0	0.206548	0.147464	0.186162	0.248017	3764	6923	5926	5747	4522	8351	4961	1	4737.33	0.978708	0.993454				-0.106517	-0.140471	-0.149558	-0.0279787	4999	5197	5461	4781	6448	4750	0.135185	0.375592	n.39A>C
chr12-120291865-T-C	SNV	SNV	39	NR_003137.3:n.39A>G	UKBB/AllofUs	47	12	0	0	19.03	0	-0.0230683	-0.140075	0.025697	0.00717264	4682	7055	6931	6014	4915	7681	4419	2	5509.33	0.445723	0.674359				-0.0619299	-0.0173763	-0.140678	-0.0261926	4863	5506	6070	5347	7004	5166	0.239686	0.544396	n.39A>G
chr12-120291865-T-A	SNV	SNV	39	NR_003137.3:n.39A>T	UKBB/AllofUs	50	39	0	0	18.78	0	-0.0717746	-0.171488	-0.191371	0.109535	4819	7105	8441	6301	5510	9244	5334	0	6256.67	0.275736	0.50041				0.0846871	0.174888	0.0665957	0.0141208	5527	7150	6582	6694	7718	5854	0.722821	0.837372	n.39A>T
chr12-120291864-A-T	SNV	SNV	40	NR_003137.3:n.40T>A	UKBB/AllofUs	2		0		18.79	0	0.00846229	-0.106414	-0.250083	0.343884	4716	7274	7229	5181	5156	10176	6021	0	5700.33	0.563842	0.775372				0.00435664	-0.0167892	-0.0402183	0.0716204	5811	6582	6568	6203	7386	5830	0.452152	0.746428	n.40T>A
chr12-120291864-A-G	SNV	SNV	40	NR_003137.3:n.40T>C	UKBB/AllofUs	41	29	0	0	18.88	0	0.0219371	0.0358572	0.0258036	-0.0338494	5374	9148	7131	6188	5438	8260	5430	0	5981	0.613222	0.80135				0.0407129	0.0506919	-0.0365183	0.109508	6088	7226	7263	6877	7988	6473	0.579952	0.782539	n.40T>C
chr12-120291864-A-C	SNV	SNV	40	NR_003137.3:n.40T>G	UKBB/AllofUs	15	7	0	0	18.85	-3.81e-06	0.0366325	0.0554385	-0.153034	0.169493	2814	4856	5162	3957	3179	5560	4753	0	3718.33	0.665033	0.822139				-0.121706	0.0317399	-0.508272	0.112956	3587	4202	4346	2967	4762	3868	0.108092	0.321887	n.40T>G
chr12-120291863-G-T	SNV	SNV	41	NR_003137.3:n.41C>A	UKBB/AllofUs	6	2	0	0	19.51	-0.500004	-0.204243	-0.14173	-0.23667	-0.27233	4700	7074	6576	4757	4661	6001	5355	0	5312.33	0.0325812	0.0919437				-0.0873952	-0.0420886	-0.215942	-0.00261248	4788	5329	5479	4581	6549	4910	0.175448	0.456843	n.41C>A
chr12-120291863-G-C	SNV	SNV	41	NR_003137.3:n.41C>G	UKBB/AllofUs	15	12	0	0	19.73	-0.500004	-0.246843	-0.307597	-0.235299	-0.235633	6007	8059	8760	6343	6019	7949	5552	0	6928.67	0.0123627	0.0382959				-0.177594	-0.251753	-0.182789	-0.0966954	6679	6428	7165	6130	8414	5910	0.0416618	0.15071	n.41C>G
chr12-120291863-G-A	SNV	SNV	41	NR_003137.3:n.41C>T	UKBB/AllofUs	59	75	0	0	19.6	0	-0.030665	-0.182352	0.280353	-0.227997	5463	7994	7351	7610	5936	7881	6507	0	6250	0.417584	0.660053				-0.0851218	-0.358687	-0.027321	0.132186	6554	5857	6753	6435	8110	6676	0.180696	0.461587	n.41C>T
chr12-120291862-G-T	SNV	SNV	42	NR_003137.3:n.42C>A	UKBB/AllofUs	2	1	0	0	20.2	-3.81e-06	-0.698346	-0.864889	-0.417209	-0.850938	3928	3581	5670	3619	5270	4543	5401	0	4956	3.98e-11	2.15e-10				-0.398505	-0.3661	-0.504222	-0.323651	4994	4440	5714	3912	6427	3857	0.000112886	0.00120715	n.42C>A
chr12-120291862-G-C	SNV	SNV	42	NR_003137.3:n.42C>G	UKBB/AllofUs	8	9	0	0	19.51	-3.81e-06	-0.123617	-0.0966044	-0.143205	-0.169041	5679	8819	7402	5713	5558	7687	6396	0	6213	0.139139	0.308286				-0.0638238	-0.04868	-0.0906033	-0.0506452	6181	6848	6296	5742	8322	6035	0.234506	0.544396	n.42C>G
chr12-120291862-G-A	SNV	SNV	42	NR_003137.3:n.42C>T	UKBB/AllofUs	91	114	0	0	20.5	0	0.00576538	0.100263	0.167358	-0.288325	4128	7348	6407	6133	4830	6150	5376	1	5121.67	0.553812	0.767364				-0.0591878	-0.167519	0.160114	-0.168616	4533	4625	5403	5863	6622	4425	0.247295	0.550794	n.42C>T
chr12-120291861-C-T	SNV	SNV	43	NR_003137.3:n.43G>A	UKBB/AllofUs		9		0	20.6	0	-0.173072	-0.297591	-0.023618	-0.236006	4140	5593	6063	5084	4205	5552	5648	0	4802.67	0.0605308	0.157614				-0.161508	-0.212278	-0.180041	-0.0906627	4228	4182	5055	4333	5966	4208	0.0560016	0.189842	n.43G>A
chr12-120291861-C-G	SNV	SNV	43	NR_003137.3:n.43G>C	UKBB/AllofUs	1	4	0	0	20.2	-3.81e-06	-0.536902	-0.567775	-0.341461	-0.739469	4243	4753	6523	4388	5241	4881	5828	0	5335.67	3.19e-07	1.48e-06				-0.473428	-0.424804	-0.383177	-0.610759	5786	4939	6452	4804	7572	3724	6.75e-06	0.000145521	n.43G>C
chr12-120291861-C-A	SNV	SNV	43	NR_003137.3:n.43G>T	unobserved					20.6	0	-0.117314	-0.113397	-0.176308	-0.100238	6341	9733	9675	7298	6054	8782	7904	0	7356.67	0.152731	0.324412				-0.104267	-0.122017	-0.135677	-0.0535634	6586	6935	8083	7145	9067	6562	0.139564	0.381853	n.43G>T
chr12-120291860-T-G	SNV	SNV	44	NR_003137.3:n.44A>C	UKBB/AllofUs	6	1	0	0	18.87	0	-1.19222	-1.04062	-1.30675	-1.26728	5583	4506	9318	3210	7151	4619	6771	0	7350.67	3.34e-29	4.38e-28				-0.455777	-0.460378	-0.437736	-0.467673	7178	5978	8426	6041	9845	5347	1.36e-05	0.000244564	n.44A>C
chr12-120291860-T-C	SNV	SNV	44	NR_003137.3:n.44A>G	UKBB/AllofUs	9	7	0	0	19.41	-3.81e-06	-1.12934	-0.867224	-1.31536	-1.24344	5534	5037	7406	2536	5639	3703	5266	1	6193	2.2e-26	2.42e-25				-0.406919	-0.341944	-0.402448	-0.47482	6193	5599	6517	4788	8534	4612	8.4e-05	0.00105308	n.44A>G
chr12-120291860-T-A	SNV	SNV	44	NR_003137.3:n.44A>T	unobserved					18.93	0	-1.34203	-1.33919	-1.35186	-1.37304	4444	2916	6398	2136	5128	3078	5660	0	5323.33	1.58e-36	3.03e-35				-0.37791	-0.408525	-0.274823	-0.448839	5245	4528	5346	4291	6788	3735	0.000227554	0.00209982	n.44A>T
chr12-120291859-C-T	SNV	SNV	45	NR_003137.3:n.45G>A	UKBB/AllofUs	13	16	0	0	19.8	-0.300003	-0.539435	-0.278992	-0.660066	-0.717248	4760	6514	7796	4205	5698	5389	6268	1	6084.67	2.81e-07	1.32e-06				-0.461783	-0.385647	-0.444976	-0.553183	5826	5110	6712	4788	7936	4062	1.07e-05	0.000206932	n.45G>A
chr12-120291859-C-G	SNV	SNV	45	NR_003137.3:n.45G>C	UKBB/AllofUs		8		0	19.58	0	-0.864138	-0.475187	-0.949667	-1.20556	2936	3507	5564	2455	4950	3337	5803	0	4483.33	3.69e-16	2.62e-15				-0.293628	0.147141	-0.564807	-0.461675	3349	4250	5886	3864	6724	3667	0.0028953	0.0167803	n.45G>C
chr12-120291859-C-A	SNV	SNV	45	NR_003137.3:n.45G>T	UKBB/AllofUs		4		0	19.86	-2.9	-1.12986	-1.06367	-1.09412	-1.26977	5012	3981	7217	2881	5532	3567	6997	0	5920.33	2.09e-26	2.34e-25				-0.559462	-0.500787	-0.681358	-0.494698	5831	4722	6596	3994	7767	4140	1.58e-07	9.46e-06	n.45G>T
chr12-120291858-C-T	SNV	SNV	46	NR_003137.3:n.46G>A	UKBB/AllofUs	3	2	0	0	20.2	-0.500004	-0.507396	-0.318163	-0.467393	-0.774632	4225	5627	6612	4076	5213	4738	6482	2	5350	1.29e-06	5.8e-06				-0.348256	-0.43617	-0.337909	-0.269146	5879	4979	6021	4626	7846	4890	0.000590899	0.00497648	n.46G>A
chr12-120291858-C-G	SNV	SNV	46	NR_003137.3:n.46G>C	UKBB/AllofUs	9	1	0	0	19.58	0	-0.812863	-0.803239	-0.406021	-1.26733	4410	4196	6377	4102	5309	3429	7260	0	5365.33	1.72e-14	1.12e-13				-0.51706	-0.475402	-0.658121	-0.416115	4954	4083	5839	3593	6737	3792	1.08e-06	3.63e-05	n.46G>C
chr12-120291858-C-A	SNV	SNV	46	NR_003137.3:n.46G>T	UKBB/AllofUs		2		0	19.86	-0.500004	-0.932578	-0.858936	-1.11982	-0.856977	4115	3767	6847	2685	4076	3499	6188	0	5012.67	1.53e-18	1.2e-17				-0.377608	-0.463458	-0.535232	-0.132592	4859	4038	5486	3676	6717	4602	0.000229851	0.00209982	n.46G>T
chr12-120291857-G-T	SNV	SNV	47	NR_003137.3:n.47C>A	UKBB/AllofUs	1	1	0	0	20.2	-2.5	0.0963735	0.677134	-0.0369013	-0.389112	2818	7483	7171	5958	4937	5862	6205	0	4975.33	0.838748	0.909629				0.00430214	0.60845	-0.454983	-0.139017	3000	5242	5885	4169	6423	4381	0.45196	0.746428	n.47C>A
chr12-120291857-G-C	SNV	SNV	47	NR_003137.3:n.47C>G	UKBB/AllofUs	6	1	0	0	20.7	-2	-0.194953	0.0320471	-0.307516	-0.347389	3829	6501	7768	5350	5495	6716	5890	0	5697.33	0.0394951	0.108612				-0.167957	0.0252734	-0.193413	-0.334188	5325	6210	6203	5268	7414	4417	0.0498442	0.175595	n.47C>G
chr12-120291857-G-A	SNV	SNV	47	NR_003137.3:n.47C>T	UKBB/AllofUs	17	13	0	0	20.9	0	0.11228	0.149579	-0.103047	0.25231	4340	7994	7384	5860	4359	8074	6705	0	5361	0.872702	0.929106				0.0761544	0.178745	-0.0646584	0.115919	5237	6793	5809	5394	6998	5696	0.696957	0.825485	n.47C>T
chr12-120291856-C-T	SNV	SNV	48	NR_003137.3:n.48G>A	UKBB/AllofUs	2	3	0	0	20.8	0	-0.0993081	-0.267052	-0.28703	0.218158	4757	6564	7355	5138	4898	8860	6747	0	5670	0.196255	0.395189				0.00168248	-0.031911	-0.0789897	0.117491	5055	5666	5929	5451	7253	5910	0.442785	0.743493	n.48G>A
chr12-120291856-C-G	SNV	SNV	48	NR_003137.3:n.48G>C	unobserved					20.6	0	0.190029	0.181534	0.0513997	0.299154	4520	8512	6375	5631	4837	9255	6433	0	5244	0.969402	0.989598				-0.104392	-0.122597	-0.0612748	-0.12776	5155	5426	5732	5335	6904	4746	0.139319	0.381853	n.48G>C
chr12-120291856-C-A	SNV	SNV	48	NR_003137.3:n.48G>T	unobserved					20.6	0	-0.0893309	-0.215386	-0.283661	0.193054	4891	6995	6888	4823	5047	8972	6479	1	5608.67	0.223319	0.434544				-0.096813	0.0849306	-0.296104	-0.0777229	5259	6392	6246	4940	7447	5300	0.154752	0.415541	n.48G>T
chr12-120291855-G-T	SNV	SNV	49	NR_003137.3:n.49C>A	UKBB/AllofUs	2	1	0	0	20.2	-2.9	0.0963058	-0.166871	0.493513	-0.075725	4356	6443	6422	7707	4896	7224	5807	0	5224.67	0.838592	0.909629				-0.0740818	-0.034942	-0.0982718	-0.0874886	4860	5436	5537	5023	7052	4985	0.207554	0.503926	n.49C>A
chr12-120291855-G-C	SNV	SNV	49	NR_003137.3:n.49C>G	UKBB/AllofUs	12	3	0	0	19.89	-0.900002	-0.427543	-0.0205879	-0.737936	-0.562104	5071	8301	6444	3293	4909	5170	6170	0	5474.67	3.93e-05	0.000159119				-0.344298	-0.214889	-0.475165	-0.341299	5289	5222	6227	4350	7228	4285	0.000667875	0.00514264	n.49C>G
chr12-120291855-G-A	SNV	SNV	49	NR_003137.3:n.49C>T	UKBB/AllofUs	20	46	0	0	20.8	-0.0999985	0.0166466	0.0241805	0.143989	-0.15623	3401	5743	5417	5102	3844	5364	4784	0	4220.67	0.594005	0.787312				-0.186098	0.00633505	-0.298211	-0.264877	3967	4566	4561	3602	5249	3281	0.0353776	0.130607	n.49C>T
chr12-120291854-C-T	SNV	SNV	50	NR_003137.3:n.50G>A	UKBB/AllofUs	4	2	0	0	20.8	-0.500004	-0.330542	-0.630131	-0.0608075	-0.338688	3475	3728	5738	4689	4181	5141	4345	1	4464.67	0.00120437	0.00444628				-0.14006	-0.160456	-0.160984	-0.0971958	4110	4214	4177	3628	5244	3682	0.0808632	0.254885	n.50G>A
chr12-120291854-C-G	SNV	SNV	50	NR_003137.3:n.50G>C	UKBB/AllofUs	10	4	0	0	20.2	-1.7	-0.113544	-0.11071	-0.210053	-0.0578672	4083	6279	5362	3951	4252	6352	5226	0	4565.67	0.16127	0.337771				-0.16473	-0.13433	-0.125974	-0.232342	4609	4812	4787	4260	6075	3884	0.0528544	0.182619	n.50G>C
chr12-120291854-C-A	SNV	SNV	50	NR_003137.3:n.50G>T	UKBB/AllofUs	7	7	0	0	20.5	-0.0999985	-0.122872	-0.0357848	-0.0803381	-0.290492	4227	6847	7322	5903	5638	7168	6418	0	5729	0.140702	0.308286				-0.21882	-0.226211	-0.333137	-0.0955684	5837	5718	6101	4703	7369	5180	0.0180034	0.0718802	n.50G>T
chr12-120291853-T-G	SNV	SNV	51	NR_003137.3:n.51A>C	UKBB/AllofUs	2		0		19.5	-0.700005	-0.0757208	-0.324384	0.0672521	-0.00803035	4560	6047	6321	5645	4559	7050	4663	0	5146.67	0.263448	0.482988				0.0198205	-0.0113883	-0.0326551	0.105048	5207	5920	5750	5459	6765	5465	0.506675	0.767771	n.51A>C
chr12-120291853-T-C	SNV	SNV	51	NR_003137.3:n.51A>G	UKBB/AllofUs	79	102	0	0	19.47	-0.900002	0.239355	0.467644	0.268779	-0.056358	4725	10850	6491	6666	5141	7688	4635	0	5452.33	0.99028	0.994065				0.0665069	0.11745	-0.0808216	0.164436	5511	6851	5930	5445	6820	5741	0.666483	0.811785	n.51A>G
chr12-120291853-T-A	SNV	SNV	51	NR_003137.3:n.51A>T	UKBB/AllofUs	3		0		19.45	0.899994	0.0600013	-0.0379632	0.0586958	0.121271	4490	7262	7690	6827	5489	9284	5520	0	5889.67	0.741022	0.847947				0.0346906	0.126908	-0.0205928	-0.000700832	5455	6826	6192	5928	7514	5641	0.559	0.769	n.51A>T
chr12-120291852-A-T	SNV	SNV	52	NR_003137.3:n.52T>A	UKBB/AllofUs	1	1	0	0	18.83	0.799995	0.0279703	0.0474278	-0.0541394	0.0526225	4669	8012	7608	6246	5147	8301	5293	0	5808	0.634799	0.809613				0.00418692	-0.171591	0.101777	0.0839171	5741	5841	5982	6234	7621	6067	0.451556	0.746428	n.52T>A
chr12-120291852-A-G	SNV	SNV	52	NR_003137.3:n.52T>C	UKBB/AllofUs	5	3	0	0	19.1	0.900002	0.013689	-0.0791108	0.0386826	0.0434952	6026	9472	10036	8787	6092	9763	6049	0	7384.67	0.583159	0.783848				0.0125586	0.0748583	-0.00606993	-0.0295696	6624	7995	7679	7426	9355	6884	0.481024	0.75716	n.52T>C
chr12-120291852-A-C	SNV	SNV	52	NR_003137.3:n.52T>G	UKBB/AllofUs		1		0	19	-0.599998	-0.0152274	0.034662	-0.139857	0.0215127	5205	8853	7200	5570	5455	8610	5153	0	5953.33	0.475055	0.693915				0.0264936	-0.0508785	0.0260668	0.105835	5799	6415	6451	6379	7923	6404	0.530225	0.769	n.52T>G
chr12-120291851-A-T	SNV	SNV	53	NR_003137.3:n.53T>A	unobserved					18.86	-1.6	0.0550986	-0.100503	0.000687107	0.227111	5788	8964	7832	6679	6060	11030	6673	0	6560	0.725844	0.840136				0.024413	0.0603857	-0.0559624	0.0703585	6269	7491	6806	6358	8966	7071	0.52289	0.76872	n.53T>A
chr12-120291851-A-G	SNV	SNV	53	NR_003137.3:n.53T>C	UKBB/AllofUs	2		0		19.04	-0.599998	0.10692	0.0932864	0.0149093	0.174565	4314	7642	7754	6678	5458	9579	5574	0	5842	0.861864	0.925615				0.0731804	0.139546	0.0140154	0.0675225	5836	7367	6602	6474	8074	6355	0.687696	0.820062	n.53T>C
chr12-120291851-A-C	SNV	SNV	53	NR_003137.3:n.53T>G	unobserved					18.88	-1.3	-0.00909393	-0.329814	0.323674	-0.0591423	5288	6986	8399	8960	6290	9388	5786	0	6659	0.498102	0.713252				-0.0665036	-0.227008	-0.122314	0.151354	6833	6690	6891	6148	8329	6948	0.227284	0.534962	n.53T>G
chr12-120291850-T-G	SNV	SNV	54	NR_003137.3:n.54A>C	UKBB/AllofUs		1		0	18.95	-2.9	0.0306838	-0.244152	0.20845	0.0897539	6459	9055	7680	7564	6634	10978	6371	1	6924.33	0.644371	0.809613				0.0550438	0.0501657	-0.0357555	0.152264	7282	8640	8187	7756	9360	7813	0.628808	0.808988	n.54A>C
chr12-120291850-T-C	SNV	SNV	54	NR_003137.3:n.54A>G	UKBB/AllofUs	9	32	0	0	19.23	-1.9	-0.0338486	-0.00791961	-0.0471847	-0.0844413	5410	8934	8786	7248	6642	9741	5969	1	6946	0.405908	0.649212				-0.0424823	-0.0328524	-0.20834	0.115289	6934	7767	7876	6620	9281	7551	0.296301	0.623576	n.54A>G
chr12-120291850-T-A	SNV	SNV	54	NR_003137.3:n.54A>T	UKBB/AllofUs	1	10	0	0	17.73	-1.9	-0.0812754	-0.243266	-0.135681	0.0971205	5221	7324	8218	6376	5545	9223	5612	0	6328	0.246638	0.463378				0.0988928	0.0306139	0.0405505	0.227057	6580	7702	6767	6759	8721	7667	0.763331	0.847284	n.54A>T
chr12-120291849-A-T	SNV	SNV	55	NR_003137.3:n.55T>A	unobserved					18.86	-3.5	0.0714388	0.00780199	0.136036	0.0324779	6066	10127	8717	8165	6682	10627	7295	0	7155	0.774667	0.872181				-0.0689634	-0.0584672	-0.107417	-0.0394634	6692	7364	7356	6631	9117	6663	0.220767	0.528859	n.55T>A
chr12-120291849-A-G	SNV	SNV	55	NR_003137.3:n.55T>C	UKBB/AllofUs	2	3	0	0	19.16	1.09999	-0.156854	-0.176395	-0.289116	-0.0430522	6458	9489	8554	5967	6203	9362	6532	0	7071.67	0.081135	0.198781				-0.0878791	-0.145175	-0.0738747	-0.0430442	7123	7381	7718	7121	9307	6785	0.174344	0.456171	n.55T>C
chr12-120291849-A-C	SNV	SNV	55	NR_003137.3:n.55T>G	UKBB/AllofUs		5		0	19.12	-2.4	0.142552	0.205359	0.146063	0.0382346	5241	10034	7730	7291	5751	9183	6284	2	6240.67	0.922862	0.962133				-0.165456	-0.189425	-0.2054	-0.0999996	6102	6132	7315	6161	9044	6338	0.0521647	0.181399	n.55T>G
chr12-120291848-A-T	SNV	SNV	56	NR_003137.3:n.56T>A	unobserved					19.05	-1.7	-0.278761	-0.409796	-0.196982	-0.267503	3730	4662	5709	4245	4263	5507	4465	1	4567.33	0.00544036	0.0184425				-0.14067	-0.18382	-0.215103	-0.021544	4077	4113	5226	4372	5722	4234	0.0800561	0.253825	n.56T>A
chr12-120291848-A-G	SNV	SNV	56	NR_003137.3:n.56T>C	unobserved					19.04	-3.1	-0.233746	-0.4763	-0.0346963	-0.228242	4826	5760	7267	6047	5711	7581	5107	0	5934.67	0.0169096	0.0517857				-0.0677966	0.0315847	-0.22392	-0.00951115	5528	6475	6249	5196	7225	5391	0.223845	0.531509	n.56T>C
chr12-120291848-A-C	SNV	SNV	56	NR_003137.3:n.56T>G	UKBB/AllofUs	1	1	0	0	18.82	-1.6	-0.151578	-0.180364	-0.116945	-0.195424	3436	5035	5710	4488	3849	5227	4385	0	4331.67	0.088871	0.21269				0.0171999	0.181984	-0.141336	0.0124945	4006	5208	4334	3816	5186	3929	0.497416	0.767771	n.56T>G
chr12-120291847-C-T	SNV	SNV	57	NR_003137.3:n.57G>A	UKBB/AllofUs	10	14	0	0	20.4	-1.9	0.0727009	0.209169	0.0160275	-0.0450942	3647	7001	5503	4743	3898	5875	5024	0	4349.33	0.778221	0.873125				-0.240503	-0.151502	-0.301361	-0.267104	4418	4558	4774	3762	5475	3417	0.0110427	0.0481836	n.57G>A
chr12-120291847-C-G	SNV	SNV	57	NR_003137.3:n.57G>C	unobserved					19.77	-1.9	-0.0594583	-0.00371417	-0.187369	-0.0252922	3055	5060	5631	4215	4034	6164	5031	0	4240	0.315803	0.549089				-0.128162	-0.109986	-0.153971	-0.118986	4562	4844	4607	4021	6239	4315	0.097848	0.297966	n.57G>C
chr12-120291847-C-A	SNV	SNV	57	NR_003137.3:n.57G>T	unobserved					19.97	-1.2	0.045303	0.0928117	0.139876	-0.134779	4085	7234	5918	5558	3920	5552	5034	0	4641	0.69426	0.828104				-0.116265	-0.152499	-0.117504	-0.0772503	4552	4693	5179	4636	6224	4431	0.117309	0.345515	n.57G>T
chr12-120291846-G-T	SNV	SNV	58	NR_003137.3:n.58C>A	unobserved					19.59	-0.900005	-0.165	-0.401076	0.0460408	-0.177966	2575	3238	3200	2816	2747	3776	3793	0	2840.67	0.0702062	0.176828				-0.163936	-0.0882288	-0.102827	-0.299209	2886	3111	3281	2967	3983	2431	0.0536164	0.184072	n.58C>A
chr12-120291846-G-C	SNV	SNV	58	NR_003137.3:n.58C>G	UKBB/AllofUs	6	9	0	0	19.58	-0.900002	-0.187478	-0.29656	-0.120981	-0.182892	3924	5305	5120	4013	3942	5400	4317	0	4328.67	0.0458867	0.124286				-0.054295	0.0929759	-0.144993	-0.109325	4234	5175	4994	4386	5913	4117	0.261187	0.572275	n.58C>G
chr12-120291846-G-A	SNV	SNV	58	NR_003137.3:n.58C>T	UKBB/AllofUs	119	100	1	0	20.2	-0.0999985	0.030688	-0.0092336	-0.161541	0.224839	4002	6603	5329	4061	3723	6766	4578	1	4351.33	0.644386	0.809613				-0.00428248	0.00984665	-0.114469	0.0933175	3680	4246	4419	3964	5450	4367	0.422015	0.735809	n.58C>T
chr12-120291845-A-T	SNV	SNV	59	NR_003137.3:n.59T>A	unobserved					18.64	1.5	-0.153774	0.016255	-0.350689	-0.164889	4185	7028	6143	4106	5294	7343	5276	1	5207.33	0.0855861	0.207797				0.0301457	-0.0133324	-0.0748869	0.180199	5096	5786	5846	5390	6599	5616	0.543074	0.769	n.59T>A
chr12-120291845-A-G	SNV	SNV	59	NR_003137.3:n.59T>C	UKBB/AllofUs	72	4	0	0	18.91	3.3	-0.260719	-0.234045	-0.150047	-0.436065	5668	8002	7665	5888	6382	7335	6021	0	6571.67	0.00873985	0.0283782				-0.245552	-0.292435	-0.213786	-0.228893	6574	6151	7286	6101	8418	5395	0.00980797	0.0442576	n.59T>C
chr12-120291845-A-C	SNV	SNV	59	NR_003137.3:n.59T>G	UKBB/AllofUs		1		0	18.82	-1.1	-0.167844	-0.155925	-0.108983	-0.276625	5288	7881	7980	6307	6970	8947	5600	1	6746	0.0666696	0.169504				0.0155676	-0.0730134	0.00429166	0.116967	6825	7435	7122	6937	8897	7247	0.491649	0.764272	n.59T>G
chr12-120291844-T-G	SNV	SNV	60	NR_003137.3:n.60A>C	UKBB/AllofUs	1	4	0	0	18.8	3.9	-0.280186	-0.363389	-0.0883421	-0.426825	4568	5896	7132	5718	5928	6857	6229	0	5876	0.00523455	0.0178571				0.0758238	-0.00466804	0.098814	0.134868	5765	6585	6327	6580	7268	5994	0.695934	0.825485	n.60A>C
chr12-120291844-T-C	SNV	SNV	60	NR_003137.3:n.60A>G	UKBB/AllofUs	96	181	0	0	19.01	-0.0999985	-0.0577813	-0.0432341	-0.253832	0.0857221	5909	9522	8718	6232	5972	9855	5463	0	6866.33	0.321445	0.553543				0.0766114	0.140916	0.0287982	0.0616626	6781	8568	7430	7361	9047	7092	0.69837	0.825485	n.60A>G
chr12-120291844-T-A	SNV	SNV	60	NR_003137.3:n.60A>T	UKBB/AllofUs	1		0		18.72	3.4	0.135875	0.0882049	0.129977	0.151443	4106	7248	5665	5284	3662	6325	4584	0	4477.67	0.913346	0.95591				0.000644398	0.0888752	-0.103697	0.018298	4068	4958	4468	4038	5854	4453	0.439157	0.743493	n.60A>T
chr12-120291843-T-G	SNV	SNV	61	NR_003137.3:n.61A>C	UKBB/AllofUs	6	5	0	0	19.09	3.4	0.0569397	0.210146	-0.0134215	-0.0639055	4350	8356	5684	4800	4971	7395	5186	1	5001.67	0.731595	0.84241				0.000501705	-0.0374214	-0.107633	0.148102	5369	5995	5532	4986	6846	5698	0.438659	0.743493	n.61A>C
chr12-120291843-T-C	SNV	SNV	61	NR_003137.3:n.61A>G	UKBB/AllofUs	42	67	0	0	19.55	0	0.16889	-0.00874604	0.252355	0.22506	4526	7470	6130	6224	4835	8788	4801	0	5163.67	0.95282	0.976369				0.0613616	0.0702868	-0.0699191	0.18526	5439	6544	6001	5552	7392	6313	0.649753	0.810635	n.61A>G
chr12-120291843-T-A	SNV	SNV	61	NR_003137.3:n.61A>T	UKBB/AllofUs	3		0		19.07	3.8	0.247053	0.176083	0.417115	0.109962	4495	8433	6759	7693	5416	9089	6178	0	5556.67	0.992014	0.994065				0.140782	-0.0516602	0.241402	0.234146	5652	6249	6255	7181	7157	6323	0.861715	0.904676	n.61A>T
chr12-120291842-A-T	SNV	SNV	62	NR_003137.3:n.62T>A	unobserved					18.97	0.999996	-0.364644	-0.476759	-0.357723	-0.297452	5286	6307	7302	4857	5523	6988	6012	0	6037	0.000395384	0.001567	0.865072	6.41136	PS3_mod	-0.0517617	-0.0814639	-0.0307304	-0.0415479	5782	6262	6141	5838	7712	5628	0.268533	0.578958	n.62T>A
chr12-120291842-A-G	SNV	SNV	62	NR_003137.3:n.62T>C	ReNU_syndrome					19.44	4.2	-1.36541	-1.52901	-1.47787	-1.12736	6211	3573	7799	2386	6511	4634	6479	0	6840.33	9.47e-38	1.96e-36	1	Inf	PS3	-0.444971	-0.329665	-0.557597	-0.446108	6906	6297	7692	5075	8997	4960	2.07e-05	0.000337667	n.62T>C
chr12-120291842-A-C	SNV	SNV	62	NR_003137.3:n.62T>G	unobserved					18.94	0.399994	-0.347123	-0.636661	-0.260284	-0.182424	5548	5925	8240	5864	5431	7442	5542	1	6406.33	0.000709254	0.00273063	0.788152	3.72036	PS3_supp	-0.0149976	0.027968	-0.111509	0.040091	5755	6724	6824	6134	8005	6182	0.38528	0.710543	n.62T>G
chr12-120291842-A-AT	insertion	1nt insertion	61	NR_003137.3:n.61dup	unobserved					18.7	1.59999	-0.296996	-0.284208	-0.331915	-0.312864	3295	4493	5625	3809	4114	5150	4409	0	4344.67	0.00328011	0.0114804	0.471417	0.891852	indeterminate	-0.0275154	-0.211184	0.0983619	0.0318185	3554	3518	4059	4220	4669	3585	0.343654	0.67459	n.61dup
chr12-120291842-A-AG	insertion	1nt insertion	61	NR_003137.3:n.61_62insC	unobserved					18.63	0.599998	-0.499276	-0.503076	-0.725858	-0.306895	4301	5039	6464	3331	4782	6011	6069	0	5182.33	1.87e-06	8.21e-06	0.998907	914.246	PS3	-0.221547	-0.174434	-0.325346	-0.163319	4930	5006	5783	4482	6717	4505	0.0169607	0.0687353	n.61_62insC
chr12-120291842-A-AC	insertion	1nt insertion	61	NR_003137.3:n.61_62insG	unobserved					18.62	-0.200001	-0.28292	-0.314691	-0.400368	-0.171702	4495	6001	7470	4824	4139	5714	5445	0	5368	0.00485888	0.016788	0.381973	0.618053	indeterminate	-0.108672	0.10994	-0.178146	-0.256268	4981	6160	5674	4870	6757	4249	0.131081	0.373234	n.61_62insG
chr12-120291841-A-T	SNV	SNV	63	NR_003137.3:n.63T>A	unobserved					19.25	-0.700001	-1.17773	-0.977391	-1.4035	-1.19031	5640	4756	7075	2279	5281	3598	5943	0	5998.67	1.53e-28	1.97e-27	1	Inf	PS3	-0.540311	-0.488438	-0.627147	-0.503804	6069	4957	7035	4423	8307	4400	3.82e-07	1.71e-05	n.63T>A
chr12-120291841-A-G	SNV	SNV	63	NR_003137.3:n.63T>C	ReNU_syndrome					19.22	-2.5	-0.510196	-0.505121	-0.575623	-0.487843	4655	5446	7601	4347	5496	6094	5158	0	5917.33	1.13e-06	5.16e-06	0.999312	1452.07	PS3	-0.346705	-0.251739	-0.445145	-0.341686	5749	5533	6431	4587	8060	4777	0.000620043	0.00498811	n.63T>C
chr12-120291841-A-C	SNV	SNV	63	NR_003137.3:n.63T>G	ReNU_syndrome					19	0.899998	-1.0847	-1.01697	-0.766968	-1.50817	4806	3943	6032	3021	5456	2982	5330	0	5431.33	1.78e-24	1.71e-23	1	Inf	PS3	-0.479408	-0.425944	-0.65544	-0.355298	5263	4489	6305	3887	7525	4418	5.29e-06	0.000118884	n.63T>G
chr12-120291841-A-AT	insertion	1nt insertion	62	NR_003137.3:n.62_63insA	unobserved					18.97	-0.500004	-0.72892	-0.936121	-0.523888	-0.764752	3712	3221	5751	3409	3888	3558	4901	0	4450.33	5.63e-12	3.3e-11	1	1.03576e+08	PS3	-0.370755	-0.203396	-0.594068	-0.313259	4193	4173	5074	3264	5921	3579	0.000288172	0.00258875	n.62_63insA
chr12-120291841-A-AG	insertion	1nt insertion	62	NR_003137.3:n.62_63insC	unobserved					18.77	-2	-1.49399	-1.77989	-1.25195	-1.48815	3970	1919	5995	2145	4255	2358	5726	0	4740	7.72e-45	3.2e-43	1	Inf	PS3	-0.586551	-0.576051	-0.70471	-0.477348	4858	3734	5403	3219	6525	3520	4.31e-08	3.87e-06	n.62_63insC
chr12-120291841-A-AC	insertion	1nt insertion	62	NR_003137.3:n.62_63insG	unobserved					18.83	3.8	-0.910123	-0.823471	-1.03337	-0.911528	4678	4389	7025	2925	5709	4719	6799	0	5804	9.69e-18	7.26e-17	1	17059100000000	PS3	-0.305639	-0.351469	-0.35993	-0.203973	6057	5440	6407	4848	7458	4863	0.00207989	0.0129489	n.62_63insG
chr12-120291840-CA-C	deletion	deletion	63	NR_003137.3:n.63del	unobserved					18.47	-0.5	-1.70794	-1.54195	-1.65423	-1.96565	4650	2651	6882	1863	5244	2087	5877	0	5592	4.84e-58	4.35e-56	1	Inf	PS3	-0.702845	-0.817043	-0.712832	-0.577118	5869	3817	6728	3986	7606	3829	8.64e-11	2.33e-08	n.63del
chr12-120291840-C-T	SNV	SNV	64	NR_003137.3:n.64G>A	unobserved					20.9	-0.700001	-1.36688	-1.54183	-1.36499	-1.23182	3992	2276	6248	2067	5047	3341	6349	0	5095.67	7.93e-38	1.71e-36	1	Inf	PS3	-0.397746	-0.350026	-0.44338	-0.398289	4526	4069	5485	3917	6463	3683	0.000115906	0.00120715	n.64G>A
chr12-120291840-C-G	SNV	SNV	64	NR_003137.3:n.64G>C	UKBB/AllofUs		1		0	20.3	-0.599998	-0.98492	-0.788793	-1.05115	-1.15282	3620	3479	5143	2115	4492	3141	6063	0	4418.33	1.75e-20	1.52e-19	1	4503599627370490	PS3	-0.429829	-0.424516	-0.526375	-0.337053	4069	3474	5006	3375	5742	3414	3.66e-05	0.000505679	n.64G>C
chr12-120291840-C-CT	insertion	1nt insertion	63	NR_003137.3:n.63_64insA	unobserved					20.8	-0.500004	-1.20942	-1.14162	-1.44422	-1.08042	4012	3019	5343	1673	3860	2838	5114	0	4405	5.32e-30	7.54e-29	1	Inf	PS3	-0.511466	-0.647619	-0.536541	-0.348693	4304	3148	4553	3048	5797	3419	1.37e-06	4.12e-05	n.63_64insA
chr12-120291840-C-CG	insertion	1nt insertion	63	NR_003137.3:n.63_64insC	unobserved					20.1	0.399998	-0.686981	-0.555158	-0.641195	-0.902591	5514	6231	7197	3933	5812	4834	6550	0	6174.33	8.07e-11	4.26e-10	1	9.17029e+06	PS3	-0.313801	-0.302841	-0.451193	-0.185827	5797	5385	6779	4815	7495	4949	0.00165127	0.010988	n.63_64insC
chr12-120291840-C-CA	insertion	1nt insertion	63	NR_003137.3:n.63dup	unobserved					20.3	-0.700001	-0.506375	-0.610747	-0.619211	-0.327165	4478	4869	6243	3464	4510	5590	4845	0	5077	1.35e-06	6.03e-06	0.99919	1233.75	PS3	-0.238652	-0.171199	-0.219038	-0.324175	4634	4716	4973	4149	6446	3867	0.0115282	0.0497098	n.63dup
chr12-120291840-C-A	SNV	SNV	64	NR_003137.3:n.64G>T	unobserved					20.7	-0.700001	-1.11965	-1.21995	-1.04286	-1.13413	3902	2781	5348	2212	4293	3041	6534	0	4514.33	5.79e-26	6.12e-25	1	Inf	PS3	-0.332732	-0.328485	-0.508424	-0.159745	4174	3809	5218	3562	5814	3909	0.000948994	0.00673058	n.64G>T
chr12-120291839-TC-T	deletion	deletion	64	NR_003137.3:n.64del	unobserved					20.7	-1.1	-1.92288	-1.79431	-2.01347	-1.99887	4693	2246	7554	1594	5104	1985	5594	0	5783.67	4.46e-73	1.2e-70	1	Inf	PS3	-0.661276	-0.655187	-0.805154	-0.521944	5815	4231	6399	3556	7095	3711	8.96e-10	1.61e-07	n.64del
chr12-120291839-T-TG	insertion	1nt insertion	64	NR_003137.3:n.64_65insC	UKBB/AllofUs	1	1	0	0	20.5	3.7	-0.702957	-0.91632	-0.479221	-0.751331	4232	3723	5888	3600	4455	4115	5718	0	4858.33	2.98e-11	1.62e-10	1	2.27306e+07	PS3	-0.309701	-0.501761	-0.247372	-0.178427	4797	3882	5266	4308	5938	3941	0.00185535	0.0120486	n.64_65insC
chr12-120291839-T-TCC	insertion	nmer insertion	64	NR_003137.3:n.64_65insGG	unobserved					19.94	3.59999	-1.82406	-2.17815	-1.69091	-1.64114	4243	1556	7063	1864	4685	2335	5777	0	5330.33	6.06e-66	1.09e-63	1	Inf	PS3	-0.481049	-0.381336	-0.532899	-0.527368	5421	4769	6377	4280	7139	3720	4.95e-06	0.000115999	n.64_65insGG
chr12-120291839-T-TC	insertion	1nt insertion	64	NR_003137.3:n.64dup	ReNU_syndrome					19.94	0.200001	-1.75722	-1.95388	-1.51218	-1.8436	3758	1610	5226	1561	5054	2189	5545	0	4679.33	2.48e-61	2.67e-59	1	Inf	PS3	-0.570225	-0.578072	-0.642948	-0.488111	4388	3368	5757	3580	6389	3421	9.48e-08	7.3e-06	n.64dup
chr12-120291839-T-TAA	insertion	nmer insertion	64	NR_003137.3:n.64_65insTT	unobserved					21	0.999996	-1.29397	-0.793543	-1.33868	-1.78768	3277	3139	4699	1583	3776	1700	4535	0	3917.33	4.38e-34	7.87e-33	1	Inf	PS3	-0.544153	-0.48448	-0.728582	-0.417853	3884	3181	4495	2634	4979	2799	3.21e-07	1.71e-05	n.64_65insTT
chr12-120291839-T-TA	insertion	1nt insertion	64	NR_003137.3:n.64_65insT	ReNU_syndrome		1		0	20.8	1.8	-1.23465	-1.31188	-1.26137	-1.1687	4247	2840	5514	1960	4014	2776	5390	0	4591.67	3.43e-31	5.44e-30	1	Inf	PS3	-0.432265	-0.20541	-0.529421	-0.560421	4384	4357	5296	3563	6313	3215	3.34e-05	0.000486796	n.64_65insT
chr12-120291839-T-G	SNV	SNV	65	NR_003137.3:n.65A>C	unobserved					19.21	3.6	-0.331038	-0.438889	-0.124338	-0.467888	5118	6269	7325	5728	5513	6198	5730	0	5985.33	0.00118583	0.00440802	0.697353	2.30417	PS3_supp	-0.22279	-0.218682	-0.185295	-0.262851	5963	5872	6722	5741	8077	5056	0.0165028	0.0673862	n.65A>C
chr12-120291839-T-C	SNV	SNV	65	NR_003137.3:n.65A>G	ReNU_syndrome					19.15	2.09999	-0.319533	-0.621648	-0.219938	-0.155012	5447	5878	8286	6064	5709	7973	5433	0	6480.67	0.00169043	0.00615636	0.623415	1.65544	indeterminate	-0.0414772	0.0165122	-0.186703	0.0473017	6215	7204	7045	6011	8751	6792	0.299386	0.623576	n.65A>G
chr12-120291839-T-A	SNV	SNV	65	NR_003137.3:n.65A>T	unobserved					19.69	1.5	-0.249483	-0.499001	-0.182683	-0.104766	4717	5542	7144	5365	4813	6960	6300	0	5558	0.0115871	0.036523	0.21551	0.274714	BS3_supp	-0.00553866	0.0389187	0.0275162	-0.081508	4992	5877	5803	5744	7375	5235	0.417666	0.735693	n.65A>T
chr12-120291838-T-TG	insertion	1nt insertion	65	NR_003137.3:n.65_66insC	unobserved					19.02	0.699997	-1.34512	-1.07167	-1.39583	-1.60585	4793	3786	6985	2262	5345	2730	6575	0	5707.67	1.09e-36	2.18e-35	1	Inf	PS3	-0.647852	-0.585307	-0.769965	-0.586742	5849	4467	6754	3846	7347	3674	1.85e-09	2.5e-07	n.65_66insC
chr12-120291838-T-TC	insertion	1nt insertion	65	NR_003137.3:n.65_66insG	unobserved					18.74	2	-2.06901	-2.07748	-1.74819	-2.41935	4262	1676	5887	1493	4492	1305	5401	0	4880.33	2.59e-84	1.4e-81	1	Inf	PS3	-0.834939	-0.819104	-0.858633	-0.825536	4872	3164	5427	2906	6282	2662	2.12e-14	1.14e-11	n.65_66insG
chr12-120291838-T-TAA	insertion	nmer insertion	65	NR_003137.3:n.65_66insTT	unobserved					19.66	0.299995	-1.59991	-1.5696	-1.81686	-1.45128	3662	2048	5149	1245	3613	2054	4628	0	4141.33	3.72e-51	2.23e-49	1	Inf	PS3	-0.400952	-0.388883	-0.266844	-0.545585	3940	3448	4562	3682	5475	2817	0.000103649	0.00114014	n.65_66insTT
chr12-120291838-T-TA	insertion	1nt insertion	65	NR_003137.3:n.65_66insT	ReNU_syndrome					19.67	-0.5	-1.44043	-1.42103	-1.36913	-1.56912	3889	2411	6169	2035	4016	2104	5371	0	4691.33	8.27e-42	2.79e-40	1	Inf	PS3	-0.602115	-0.636266	-0.568985	-0.599553	4726	3484	5179	3390	6416	3180	1.99e-08	2.15e-06	n.65_66insT
chr12-120291838-T-G	SNV	SNV	66	NR_003137.3:n.66A>C	unobserved					19.1	0	-0.288994	-0.594934	-0.152479	-0.157567	4995	5491	7039	5398	4920	6859	5361	0	5651.33	0.00410927	0.0142897	0.419508	0.722677	indeterminate	-0.159125	-0.172532	-0.251941	-0.0513603	5491	5583	5989	4884	6781	4915	0.058423	0.194383	n.66A>C
chr12-120291838-T-C	SNV	SNV	66	NR_003137.3:n.66A>G	ReNU_syndrome		1		0	19.27	1	-1.14888	-1.22108	-1.3979	-0.865648	4301	3063	6825	2207	4758	4060	4715	0	5294.67	3.03e-27	3.64e-26	1	Inf	PS3	-0.391584	-0.249022	-0.444001	-0.480187	4866	4692	5556	3966	6393	3442	0.000143374	0.00137569	n.66A>G
chr12-120291838-T-A	SNV	SNV	66	NR_003137.3:n.66A>T	unobserved					19.68	0	-0.532302	-0.711963	-0.775939	-0.147004	2934	2974	4330	2155	2950	4143	4315	0	3404.67	3.98e-07	1.83e-06	0.999738	3808.99	PS3	-0.0856013	-0.119275	-0.144509	0.00852224	3418	3606	3672	3226	4524	3418	0.179581	0.461587	n.66A>T
chr12-120291837-T-TG	insertion	1nt insertion	66	NR_003137.3:n.66_67insC	unobserved					18.69	2.2	-1.39725	-1.28231	-1.62138	-1.32607	3736	2550	5572	1543	3914	2427	4996	0	4407.33	1.91e-39	5.41e-38	1	Inf	PS3	-0.403006	-0.376702	-0.445333	-0.38544	4419	3900	4804	3426	6197	3563	9.64e-05	0.00111421	n.66_67insC
chr12-120291837-T-TC	insertion	1nt insertion	66	NR_003137.3:n.66_67insG	unobserved					18.8	0.199997	-1.02586	-1.23147	-1.09764	-0.786469	3386	2394	5437	2165	3531	3183	4474	0	4118	4.48e-22	3.96e-21	1	Inf	PS3	-0.228077	-0.285241	-0.253424	-0.144023	4022	3782	4370	3560	5317	3614	0.0146719	0.0617824	n.66_67insG
chr12-120291837-T-TA	insertion	1nt insertion	66	NR_003137.3:n.66_67insT	unobserved					19.06	0.199997	-1.54561	-1.26847	-1.83028	-1.57609	2734	1884	4442	1064	2883	1503	3777	1	3353	7.29e-48	3.93e-46	1	Inf	PS3	-0.537063	-0.581744	-0.583389	-0.444513	3178	2433	4009	2598	4041	2230	4.43e-07	1.71e-05	n.66_67insT
chr12-120291837-T-G	SNV	SNV	67	NR_003137.3:n.67A>C	unobserved					19.07	1.1	-1.5052	-1.65323	-1.39501	-1.50537	5578	2944	7811	2531	6519	3570	6242	0	6636	1.74e-45	7.79e-44	1	Inf	PS3	-0.485386	-0.46146	-0.561641	-0.431513	6746	5614	7323	4818	8998	5011	4.14e-06	0.000101454	n.67A>C
chr12-120291837-T-C	SNV	SNV	67	NR_003137.3:n.67A>G	ReNU_syndrome					19.11	0	-1.14647	-1.24908	-1.18697	-1.04138	4653	3250	7427	2780	5209	3935	4833	0	5763	3.88e-27	4.54e-26	1	Inf	PS3	-0.30216	-0.30437	-0.487715	-0.112851	5343	4958	6202	4295	7036	4887	0.00229147	0.0138776	n.67A>G
chr12-120291837-T-A	SNV	SNV	67	NR_003137.3:n.67A>T	unobserved					18.97	0	-1.67805	-1.98943	-1.31987	-1.76286	3957	1654	5177	1767	3908	1790	5112	0	4347.33	4.31e-56	3.32e-54	1	Inf	PS3	-0.417116	-0.291657	-0.481921	-0.476228	3994	3739	4542	3158	5568	3006	5.83e-05	0.000748341	n.67A>T
chr12-120291836-T-TG	insertion	1nt insertion	67	NR_003137.3:n.67_68insC	unobserved					18.8	0.199997	-0.963343	-1.11432	-0.695286	-1.11842	3646	2796	5599	2947	3910	2800	4922	0	4385	1.14e-19	9.74e-19	1	900720000000000	PS3	-0.337085	-0.292067	-0.417175	-0.300469	3915	3664	4652	3383	5590	3409	0.000832437	0.00614635	n.67_68insC
chr12-120291836-T-TC	insertion	1nt insertion	67	NR_003137.3:n.67_68insG	unobserved					18.66	0.499996	-0.798911	-0.864072	-1.00933	-0.561332	4270	3895	7700	3260	5025	5295	6049	0	5665	4.7e-14	2.98e-13	1	7972567304	PS3	-0.190253	-0.147727	-0.213535	-0.207955	5612	5805	6357	5324	7148	4648	0.0326029	0.122035	n.67_68insG
chr12-120291836-T-TA	insertion	1nt insertion	67	NR_003137.3:n.67_68insT	unobserved					19	0.199997	-1.12556	-1.327	-0.733012	-1.35466	5558	3678	7475	3833	5744	3492	6281	0	6259	3.21e-26	3.46e-25	1	Inf	PS3	-0.403777	-0.441327	-0.423294	-0.345167	5983	5049	6674	4833	7748	4581	9.39e-05	0.00111421	n.67_68insT
chr12-120291836-T-G	SNV	SNV	68	NR_003137.3:n.68A>C	ReNU_syndrome					19.3	0	-0.954049	-1.03464	-1.06543	-0.800078	6352	5148	10409	4239	7065	6309	6905	0	7942	2.52e-19	2.12e-18	1	450360000000000	PS3	-0.194195	-0.191504	-0.357109	-0.03243	7782	7809	8514	6455	10358	7607	0.0301389	0.115212	n.68A>C
chr12-120291836-T-C	SNV	SNV	68	NR_003137.3:n.68A>G	UKBB/AllofUs		1		0	19.18	4.1	-0.914717	-1.15153	-0.971116	-0.659508	4722	3529	7593	3301	5576	5489	5050	0	5963.67	6.67e-18	5.06e-17	1	23828600000000	PS3	-0.184293	-0.19255	-0.212163	-0.146624	5470	5485	6110	5122	7297	4951	0.0366422	0.133447	n.68A>G
chr12-120291836-T-A	SNV	SNV	68	NR_003137.3:n.68A>T	unobserved					19.36	-1.6	-0.588315	-0.638748	-0.811617	-0.352578	3945	4207	5921	2875	4320	5261	4704	0	4728.67	2.32e-08	1.15e-07	0.999981	51782.3	PS3	-0.0857704	-0.105714	-0.0596798	-0.0903747	4310	4590	4939	4602	5687	4012	0.179189	0.461587	n.68A>T
chr12-120291835-GT-G	deletion	deletion	68	NR_003137.3:n.68del	unobserved					18.6	-0.400002	-1.63076	-1.42803	-2.10982	-1.39243	6099	3763	8091	1597	5790	3429	5727	0	6660	4.47e-53	3.01e-51	1	Inf	PS3	-0.295715	-0.294737	-0.314232	-0.276634	5711	5335	6357	4965	7553	4683	0.0027356	0.0162032	n.68del
chr12-120291835-G-T	SNV	SNV	69	NR_003137.3:n.69C>A	unobserved					20.3	0	-1.5256	-1.49333	-2.10705	-1.01441	2963	1747	4391	868	3421	2633	4704	0	3591.67	1.12e-46	5.47e-45	1	Inf	PS3	-0.311982	-0.197842	-0.370158	-0.366404	3224	3221	4029	3027	4590	2674	0.00173913	0.0114316	n.69C>A
chr12-120291835-G-GTT	insertion	nmer insertion	67	NR_003137.3:n.67_68dup	unobserved					20.2	0.199997	-1.14368	-1.34538	-0.904113	-1.21955	4483	2929	6368	2900	4513	3013	5430	0	5121.33	5.15e-27	5.91e-26	1	Inf	PS3	-0.306621	-0.337954	-0.363176	-0.21719	4753	4309	5538	4181	6157	3978	0.00202344	0.012831	n.67_68dup
chr12-120291835-G-GT	insertion	1nt insertion	68	NR_003137.3:n.68dup	unobserved					20.2	0.199997	-1.46516	-1.59917	-1.37195	-1.46237	4517	2475	7259	2390	5188	2927	5661	0	5654.67	3.41e-43	1.31e-41	1	Inf	PS3	-0.370052	-0.471313	-0.352878	-0.284423	4992	4126	5542	4214	6574	4054	0.000294878	0.00260556	n.68dup
chr12-120291835-G-GC	insertion	1nt insertion	68	NR_003137.3:n.68_69insG	unobserved					19.9	4.9	-1.07623	-1.13367	-1.04481	-1.08822	4130	3125	5423	2240	4365	3192	5408	0	4639.33	4.02e-24	3.8e-23	1	Inf	PS3	-0.403993	-0.477951	-0.51048	-0.222006	4682	3852	4913	3349	5822	3749	9.32e-05	0.00111421	n.68_69insG
chr12-120291835-G-GA	insertion	1nt insertion	68	NR_003137.3:n.68_69insT	unobserved					20.4	-1.7	-1.40932	-1.50541	-1.35548	-1.40509	4349	2543	6270	2088	4131	2425	5640	0	4916.67	4.23e-40	1.27e-38	1	Inf	PS3	-0.391159	-0.451903	-0.487797	-0.232233	4788	4011	5219	3614	5951	3805	0.000145481	0.00137569	n.68_69insT
chr12-120291835-G-C	SNV	SNV	69	NR_003137.3:n.69C>G	unobserved					19.74	2.3	-1.26397	-1.39593	-1.35742	-1.07655	3180	2006	5049	1679	4026	2968	4824	0	4085	1.32e-32	2.23e-31	1	Inf	PS3	-0.281119	-0.301113	-0.389784	-0.150919	4045	3762	4551	3373	5375	3636	0.00404102	0.021354	n.69C>G
chr12-120291835-G-A	SNV	SNV	69	NR_003137.3:n.69C>T	ReNU_syndrome					20.4	0	-1.2009	-1.31519	-1.58732	-0.738203	4570	3049	6704	1901	4140	3859	6034	0	5138	1.32e-29	1.83e-28	1	Inf	PS3	-0.325116	-0.198782	-0.460925	-0.314098	4427	4420	4937	3483	5701	3444	0.00118961	0.0082675	n.69C>T
chr12-120291834-AG-A	deletion	deletion	69	NR_003137.3:n.69del	unobserved					20.4	0.599998	-1.26	-1.25254	-1.53926	-1.02619	4977	3468	7214	2115	4827	3685	5644	0	5672.67	2.07e-32	3.38e-31	1	Inf	PS3	-0.319861	-0.355507	-0.274511	-0.328023	5413	4848	5929	4760	7242	4333	0.00138691	0.00934433	n.69del
chr12-120291834-A-T	SNV	SNV	70	NR_003137.3:n.70T>A	unobserved					19.01	0	-0.0554639	-0.199442	-0.0592927	0.0543434	4118	5955	6749	5521	4742	7657	5522	0	5203	0.32931	0.563486	0.0131154	0.0132897	BS3	0.0616408	-0.0613256	0.179977	0.0678143	4845	5321	4851	5337	6021	4740	0.650668	0.810635	n.70T>A
chr12-120291834-A-G	SNV	SNV	70	NR_003137.3:n.70T>C	ReNU_syndrome					19.19	0	-1.37402	-1.71117	-1.83741	-0.611471	4722	2394	7730	1843	4737	4821	5432	0	5729.67	3.33e-38	8.15e-37	1	Inf	PS3	-0.260615	-0.29028	-0.34288	-0.147142	5878	5508	6350	4862	7335	4975	0.00681213	0.0327834	n.70T>C
chr12-120291834-A-C	SNV	SNV	70	NR_003137.3:n.70T>G	unobserved					19.18	-1.2	-0.760235	-0.728119	-0.872458	-0.718129	4271	4281	6451	3003	4616	4363	4943	0	5112.67	6.97e-13	4.32e-12	1	6.90662e+08	PS3	-0.170131	-0.174739	-0.248304	-0.0858073	4934	5009	5322	4351	6367	4506	0.0478939	0.170959	n.70T>G
chr12-120291834-A-AT	insertion	1nt insertion	69	NR_003137.3:n.69_70insA	unobserved					20.2	0.699997	-0.337888	-0.476632	-0.444504	-0.130528	4807	5736	7560	4735	4754	6753	6333	0	5707	0.00095522	0.0036258	0.738144	2.81889	PS3_supp	-0.0150029	-0.0763903	-0.0796879	0.112612	5620	6108	5551	5101	6886	5592	0.385262	0.710543	n.69_70insA
chr12-120291834-A-AG	insertion	1nt insertion	69	NR_003137.3:n.69dup	unobserved					19.93	0.199997	-1.08936	-1.27385	-0.922531	-1.1097	3085	2118	5507	2476	4461	3214	4618	0	4351	1.14e-24	1.11e-23	1	Inf	PS3	-0.277147	-0.544297	-0.117714	-0.167886	4177	3282	4296	3845	5473	3659	0.00448179	0.0233892	n.69dup
chr12-120291834-A-AC	insertion	1nt insertion	69	NR_003137.3:n.69_70insG	unobserved					19.95	-0.300003	-0.767507	-1.01333	-0.652497	-0.674696	3459	2845	5948	3225	4013	3909	5881	1	4473.33	4.24e-13	2.66e-12	1	1084540676	PS3	-0.193015	-0.247048	-0.148121	-0.182334	4617	4458	4812	4217	5939	3931	0.0308599	0.117137	n.69_70insG
chr12-120291833-A-T	SNV	SNV	71	NR_003137.3:n.71T>A	UKBB/AllofUs	1	2	0	0	19.08	-0.599998	-0.0799125	0.124109	-0.36244	-0.0394072	4414	7988	7433	4928	5266	7968	6261	0	5704.33	0.250709	0.466783	0.0163575	0.0166295	BS3	0.018988	0.0291724	-0.00379056	0.033125	4895	5724	6111	5919	7280	5595	0.503734	0.767771	n.71T>A
chr12-120291833-A-G	SNV	SNV	71	NR_003137.3:n.71T>C	UKBB/AllofUs		4		0	19.11	-1.7	0.0934462	-0.00169646	0.165399	0.078636	4235	7024	6899	6595	5041	8278	5338	0	5391.67	0.831909	0.90769	0.0089619	0.00904295	BS3	0.0308776	0.0872933	0.0538695	-0.0469872	5657	6887	6062	6111	7279	5292	0.545644	0.769	n.71T>C
chr12-120291833-A-C	SNV	SNV	71	NR_003137.3:n.71T>G	unobserved					19.09	-2.8	-0.12608	-0.0225494	-0.139508	-0.254184	5946	9720	8329	6445	7272	9481	7156	0	7182.33	0.134057	0.29982	0.0279391	0.0287421	BS3	0.0417098	0.123321	-0.0248198	0.0281714	6027	7523	7307	6975	9236	7074	0.583401	0.782539	n.71T>G
chr12-120291833-A-AT	insertion	1nt insertion	70	NR_003137.3:n.70_71insA	unobserved					19.07	-0.300003	-0.0265406	0.0467116	-0.0820606	-0.0822726	3427	5878	5925	4771	4138	6078	5473	0	4496.67	0.432819	0.668098	0.0106936	0.0108091	BS3	-0.00582151	0.0491821	-0.00507996	-0.0600238	4195	4974	4646	4496	5613	4044	0.416688	0.735693	n.70_71insA
chr12-120291833-A-AG	insertion	1nt insertion	70	NR_003137.3:n.70_71insC	unobserved					18.79	-2.2	0.0488688	-0.23372	0.163266	0.17906	4188	5914	5739	5478	4239	7463	5618	0	4722	0.705943	0.828663	0.00843273	0.00850445	BS3	-0.0131326	-0.170161	-0.0788489	0.211156	4504	4587	4793	4407	5678	4937	0.39161	0.712753	n.70_71insC
chr12-120291833-A-AC	insertion	1nt insertion	70	NR_003137.3:n.70_71insG	unobserved					18.8	-4.4	-0.224812	-0.187051	-0.408781	-0.116605	4115	6002	6031	3872	4283	6143	5485	0	4809.67	0.0207742	0.0618634	0.137545	0.15948	BS3_mod	-0.0605812	-0.0689935	-0.102585	-0.0086225	4804	5248	5045	4563	6350	4741	0.243413	0.544396	n.70_71insG
chr12-120291832-A-T	SNV	SNV	72	NR_003137.3:n.72T>A	UKBB/AllofUs		4		0	19.11	-2	0.12118	0.107408	0.139371	0.0787604	3605	6449	5461	5127	3629	5960	4735	0	4231.67	0.889361	0.936709	0.0100369	0.0101386	BS3	0.0884113	0.110321	0.00337845	0.153077	3839	4749	4437	4319	5327	4449	0.73376	0.837372	n.72T>A
chr12-120291832-A-G	SNV	SNV	72	NR_003137.3:n.72T>C	UKBB/AllofUs	2	2	0	0	19.34	-2.6	0.0736203	0.183431	-0.0784991	0.0779295	4871	9185	7304	5896	5052	8292	5239	2	5742.33	0.780791	0.873125	0.00856292	0.00863687	BS3	0.0346441	0.0273167	-0.0201583	0.0983168	5207	6081	5998	5744	7263	5840	0.558837	0.769	n.72T>C
chr12-120291832-A-C	SNV	SNV	72	NR_003137.3:n.72T>G	UKBB/AllofUs		1		0	19.1	-2.3	0.131329	0.262992	-0.0726412	0.165636	3930	7831	6280	5090	4723	8238	5676	0	4977.67	0.906382	0.95232	0.0106136	0.0107275	BS3	0.0618077	0.0908413	-0.0304365	0.126561	5090	6212	5921	5630	6849	5616	0.651216	0.810635	n.72T>G
chr12-120291832-A-AT	insertion	1nt insertion	71	NR_003137.3:n.71_72insA	unobserved					19.13	-1.1	-0.0500471	-0.00233918	-0.0626735	-0.123129	3443	5708	5123	4181	3782	5400	4890	0	4116	0.347986	0.586139	0.0125637	0.0127236	BS3	0.193803	0.201221	0.282691	0.0990393	3603	4747	4063	4800	4971	3999	0.940343	0.957334	n.71_72insA
chr12-120291832-A-AG	insertion	1nt insertion	71	NR_003137.3:n.71_72insC	unobserved					18.87	-0.0999985	-0.113367	-0.0811477	-0.12678	-0.170172	3105	4874	4659	3637	4021	5557	4637	0	3928.33	0.161679	0.337771	0.0237478	0.0243255	BS3	0.0573147	-0.0384168	0.069076	0.142828	3764	4200	4156	4234	4955	4109	0.636384	0.808988	n.71_72insC
chr12-120291832-A-AC	insertion	1nt insertion	71	NR_003137.3:n.71_72insG	unobserved					18.65	-3	0.189155	0.165711	0.368826	-0.00507263	3605	6715	6136	6754	4145	6423	5297	0	4628.67	0.968828	0.989598	0.0168902	0.0171804	BS3	0.0598916	0.176052	-0.0397475	0.0449132	3936	5096	4632	4376	5485	4250	0.644917	0.810635	n.71_72insG
chr12-120291831-A-T	SNV	SNV	73	NR_003137.3:n.73T>A	UKBB/AllofUs		7		0	19.17	1.3	-0.0275469	0.0336676	-0.0541179	-0.100191	4073	6923	5938	4875	4451	6457	5057	0	4820.67	0.429092	0.668098	0.0107585	0.0108755	BS3	0.0958725	0.0261875	0.113762	0.149211	4193	4893	4801	5045	5585	4652	0.755	0.846039	n.73T>A
chr12-120291831-A-G	SNV	SNV	73	NR_003137.3:n.73T>C	UKBB/AllofUs		3		0	19.3	-0.300003	0.0781264	0.0196056	0.287572	-0.110799	3839	6462	5689	5919	4629	6666	4765	0	4719	0.793133	0.881035	0.00862956	0.00870468	BS3	0.106337	0.0548775	0.226236	0.0394403	4286	5102	4925	5595	5945	4589	0.783183	0.856259	n.73T>C
chr12-120291831-A-C	SNV	SNV	73	NR_003137.3:n.73T>G	unobserved					19.05	0.5	-0.0345782	0.155999	-0.155029	-0.142705	3438	6361	5787	4430	4254	5992	5681	0	4493	0.403243	0.646888	0.0112472	0.0113751	BS3	0.0714553	-0.0478495	0.234666	0.029092	4910	5443	4590	5245	6344	4862	0.682268	0.816633	n.73T>G
chr12-120291831-A-AT	insertion	1nt insertion	72	NR_003137.3:n.72_73insA	unobserved					19.09	-2.8	0.0162862	-0.00927642	0.225753	-0.205618	2968	4897	4038	4025	3171	4276	4076	0	3392.33	0.592687	0.787312	0.00886664	0.00894596	BS3	0.0629254	-0.0393988	0.0864071	0.143311	3389	3779	3764	3881	4523	3752	0.65487	0.811437	n.72_73insA
chr12-120291831-A-AG	insertion	1nt insertion	72	NR_003137.3:n.72_73insC	unobserved					18.65	-1.1	0.000513909	0.183274	-0.175264	-0.0444684	3677	6933	5115	3861	4216	6357	5376	0	4336	0.534188	0.74981	0.00934908	0.00943731	BS3	0.0190276	-0.0536198	0.044403	0.0678424	4187	4623	4701	4708	5556	4374	0.503874	0.767771	n.72_73insC
chr12-120291831-A-AC	insertion	1nt insertion	72	NR_003137.3:n.72_73insG	unobserved					18.8	-3.4	0.0877314	0.208703	-0.0355489	0.0520403	4321	8292	6135	5102	4427	7137	5761	0	4961	0.818027	0.895882	0.00881823	0.00889668	BS3	-0.0278512	-0.107846	0.111597	-0.0857617	4559	4848	4914	5156	6323	4475	0.342561	0.67459	n.72_73insG
chr12-120291830-GA-G	deletion	deletion	73	NR_003137.3:n.73del	unobserved					18.5	0.599998	0.285584	0.265771	0.169595	0.383384	5012	10006	7098	6805	4926	9992	5406	0	5678.67	0.997221	0.997221	0.062172	0.0662936	BS3_mod	0.071784	0.0188323	0.161381	0.036682	5354	6216	6017	6535	6996	5390	0.683305	0.816633	n.73del
chr12-120291830-G-T	SNV	SNV	74	NR_003137.3:n.74C>A	unobserved					19.75	1.2	0.244334	0.2515	0.194963	0.24854	3156	6239	4326	4221	3141	5803	5124	0	3541	0.991436	0.994065	0.0329985	0.0341245	BS3	0.0624128	0.293386	-0.117221	0.0126172	3276	4601	4041	3618	4981	3774	0.653196	0.811227	n.74C>A
chr12-120291830-G-GT	insertion	1nt insertion	73	NR_003137.3:n.73_74insA	UKBB/AllofUs	1		0		20.4	0.699997	-0.0526692	-0.281221	0.07585	0.00936344	3245	4434	4842	4350	3659	5727	4421	0	3915.33	0.338896	0.57623	0.0128243	0.0129909	BS3	0.108526	0.145691	-0.0266305	0.208062	3421	4337	4031	3843	4578	3972	0.788833	0.860691	n.73_74insA
chr12-120291830-G-GC	insertion	1nt insertion	73	NR_003137.3:n.73_74insG	unobserved					19.92	0.700001	-0.232868	-0.0605994	-0.635893	-0.0401111	3323	5291	5251	2880	3708	5608	4862	0	4094	0.01726	0.0519729	0.159313	0.189503	BS3_mod	-0.0291974	-0.099466	-0.0115018	0.0249187	3808	4073	4346	4187	5046	3856	0.33819	0.67459	n.73_74insG
chr12-120291830-G-GA	insertion	1nt insertion	73	NR_003137.3:n.73dup	UKBB/AllofUs	1		0		20.2	0.400002	0.0260558	-0.00393053	-0.102504	0.146602	4247	7033	6429	5104	4515	7772	5765	0	5063.67	0.627994	0.808127	0.00866128	0.00873695	BS3	0.0558915	0.0410661	-0.0698963	0.198048	4647	5479	5454	5046	6078	5237	0.631642	0.808988	n.73dup
chr12-120291830-G-C	SNV	SNV	74	NR_003137.3:n.74C>G	UKBB/AllofUs		1		0	19.61	1.2	0.200956	0.196524	0.192373	0.17597	3687	7016	5188	5053	4083	7173	4907	2	4319.33	0.97587	0.992444	0.0191397	0.0195132	BS3	0.0671978	0.16636	0.0754019	-0.0386261	4419	5683	4517	4622	6024	4405	0.668706	0.811785	n.74C>G
chr12-120291830-G-A	SNV	SNV	74	NR_003137.3:n.74C>T	UKBB/AllofUs		2		0	20.2	-2	-0.0655718	-0.0765267	-0.216658	0.0584689	4444	6998	6270	4599	4017	6505	5412	0	4910.33	0.295602	0.528233	0.014293	0.0145003	BS3	-0.110763	-0.065858	-0.081747	-0.18314	4578	5012	4892	4489	5835	3860	0.127182	0.367056	n.74C>T
chr12-120291829-G-T	SNV	SNV	75	NR_003137.3:n.75C>A	unobserved					19.46	1.6	-0.756915	-0.906428	-0.977867	-0.42445	3388	3001	4269	1847	3013	3491	4999	0	3556.67	8.73e-13	5.35e-12	1	5.6282e+08	PS3	0.140935	0.151845	0.187361	0.0851417	3419	4353	3751	4148	4738	3775	0.862015	0.904676	n.75C>A
chr12-120291829-G-GT	insertion	1nt insertion	74	NR_003137.3:n.74_75insA	unobserved					19.92	-0.900002	-0.126721	-0.273623	-0.11067	-0.0338687	3442	4728	5138	4056	3744	5687	5255	0	4108	0.132757	0.298151	0.0281771	0.0289941	BS3	-0.0497033	-0.0591961	0.0112499	-0.0996208	3935	4328	4702	4602	5822	4081	0.274578	0.589633	n.74_75insA
chr12-120291829-G-GC	insertion	1nt insertion	74	NR_003137.3:n.74_75insG	unobserved					19.98	-2.3	-0.13489	-0.351046	0.0739188	-0.165544	4241	5521	6984	6266	4640	6433	5678	0	5288.33	0.116934	0.269348	0.0314751	0.032498	BS3	-0.107364	-0.0167431	-0.344372	0.0405663	4370	4950	5346	4089	6418	4958	0.133562	0.374947	n.74_75insG
chr12-120291829-G-GA	insertion	1nt insertion	74	NR_003137.3:n.74_75insT	unobserved					19.91	-2.3	-0.170936	-0.215033	-0.141553	-0.194224	3974	5685	6916	5344	4639	6305	5595	0	5176.33	0.0629826	0.162429	0.0540298	0.0571158	BS3_mod	-0.145208	-0.313513	-0.137811	0.017242	4697	4331	4959	4377	6470	4918	0.0742442	0.239626	n.74_75insT
chr12-120291829-G-C	SNV	SNV	75	NR_003137.3:n.75C>G	ReNU_syndrome					19.71	2.1	-0.804736	-0.743396	-0.915561	-0.793252	4745	4706	6463	2920	4281	3841	5891	0	5163	3.09e-14	1.98e-13	1	11638471428	PS3	0.0336162	-0.115153	0.136002	0.081543	5102	5398	5674	6055	6778	5387	0.555242	0.769	n.75C>G
chr12-120291829-G-A	SNV	SNV	75	NR_003137.3:n.75C>T	unobserved					19.94	1.2	-0.594521	-0.944717	-0.219557	-0.657289	3973	3427	5351	3917	4188	4129	5320	0	4504	1.67e-08	8.33e-08	0.999986	70166.3	PS3	0.155749	0.32888	0.0900953	0.0498161	4069	5857	4715	4874	5159	4011	0.888886	0.924922	n.75C>T
chr12-120291828-G-T	SNV	SNV	76	NR_003137.3:n.76C>A	unobserved					17.87	0.199997	0.029216	-0.163766	0.105568	0.107846	3788	5615	5283	4845	3547	5944	6016	0	4206	0.639204	0.809613	0.0086091	0.00868386	BS3	0.122238	0.108293	0.12945	0.130513	4420	5460	4413	4688	5743	4722	0.82221	0.876355	n.76C>A
chr12-120291828-G-GT	insertion	1nt insertion	75	NR_003137.3:n.75_76insA	unobserved					19.76	1.1	-0.5612	-0.780802	-0.418191	-0.522605	3600	3479	5793	3695	4235	4584	5453	0	4542.67	9.51e-08	4.54e-07	0.99993	14210.3	PS3	0.101971	0.249491	-0.025078	0.0830429	3734	5087	4670	4457	5817	4628	0.771659	0.848824	n.75_76insA
chr12-120291828-G-GC	insertion	1nt insertion	75	NR_003137.3:n.75_76insG	unobserved					19.83	2.8	-0.89776	-0.861488	-1.23847	-0.631321	4618	4220	7088	2560	4447	4464	6109	0	5384.33	2.63e-17	1.94e-16	1	6939290000000	PS3	-0.00423432	-0.00276332	-0.116394	0.107997	4459	5100	5002	4481	6178	5001	0.422182	0.735809	n.75_76insG
chr12-120291828-G-GA	insertion	1nt insertion	75	NR_003137.3:n.75_76insT	unobserved					19.72	2.09999	-0.602054	-0.613072	-0.774372	-0.456717	3728	4047	5748	2864	4015	4549	5382	0	4497	1.11e-08	5.6e-08	0.99999	101856	PS3	0.185813	0.192269	0.116477	0.250235	4225	5532	4924	5184	5449	4868	0.931478	0.952688	n.75_76insT
chr12-120291828-G-C	SNV	SNV	76	NR_003137.3:n.76C>G	UKBB/AllofUs		1		0	19.18	0.400002	-0.332864	-0.798076	-0.0458751	-0.192639	5054	4826	7068	5836	5352	7282	6203	0	5824.67	0.00111986	0.00419168	0.708497	2.4305	PS3_supp	0.216201	0.196961	0.175734	0.27745	5287	6945	5838	6404	7455	6787	0.960458	0.965834	n.76C>G
chr12-120291828-G-A	SNV	SNV	76	NR_003137.3:n.76C>T	ReNU_syndrome					19.6	2	-0.352344	-0.458507	-0.467046	-0.169479	4454	5382	5905	3641	4610	6374	6488	0	4989.67	0.000597504	0.00231694	0.813597	4.36473	PS3_mod	0.10273	0.169666	0.0195665	0.120501	4630	5968	5382	5298	6399	5225	0.773687	0.849322	n.76C>T
chr12-120291827-TG-T	deletion	deletion	76	NR_003137.3:n.76del	UKBB/AllofUs	1	1	0	0	19.17	-1.2	0.119058	0.0559279	0.22725	0.0359952	3882	6701	6409	6395	5021	8005	4947	0	5104	0.885538	0.935892	0.00992996	0.0100296	BS3	-0.00914766	-0.00777948	-0.102879	0.0847585	4600	5243	5192	4695	6375	5078	0.40523	0.723242	n.76del
chr12-120291827-T-TG	insertion	1nt insertion	76	NR_003137.3:n.76dup	UKBB/AllofUs	1		0		19.97	-0.900002	-0.0153974	-0.0815212	-0.132524	0.129853	3427	5378	5183	4030	3488	5935	4531	0	4032.67	0.474417	0.693915	0.0100508	0.0101529	BS3	-0.00140415	0.00287214	-0.00416573	-0.00137592	3690	4237	4136	4005	4831	3625	0.432014	0.743493	n.76dup
chr12-120291827-T-TC	insertion	1nt insertion	76	NR_003137.3:n.76_77insG	unobserved					19.93	1.4	-0.722086	-0.622288	-1.21554	-0.366434	4857	5239	6652	2441	4433	5347	5987	0	5314	8.77e-12	4.98e-11	1	6.91418e+07	PS3	0.0667848	0.0570763	0.00155639	0.143265	4896	5837	5643	5486	6341	5260	0.667378	0.811785	n.76_77insG
chr12-120291827-T-TAA	insertion	nmer insertion	76	NR_003137.3:n.76_77insTT	unobserved					20.4	2.1	-1.77476	-2.0002	-1.99482	-1.36725	4177	1733	6793	1452	4180	2519	5687	0	5050	1.59e-62	2.14e-60	1	Inf	PS3	-0.0789565	-0.179701	-0.129832	0.0742065	4439	4491	4837	4293	5940	4697	0.195415	0.485386	n.76_77insTT
chr12-120291827-T-TA	insertion	1nt insertion	76	NR_003137.3:n.76_77insT	ReNU_syndrome					20.3	1.4	-1.0654	-0.798379	-1.48364	-0.952169	3619	3455	6577	2004	4481	3601	5513	0	4892.33	1.13e-23	1.03e-22	1	Inf	PS3	0.0921642	-0.0568032	0.0743999	0.260439	4720	5200	4837	4946	5674	5105	0.744559	0.84088	n.76_77insT
chr12-120291827-T-G	SNV	SNV	77	NR_003137.3:n.77A>C	unobserved					18.99	1.3	-0.17191	-0.155143	-0.197431	-0.201156	4479	6679	6378	4741	4807	6502	4881	0	5221.33	0.0618556	0.160289	0.0548843	0.0580715	BS3_mod	0.214603	0.202466	0.155107	0.287777	4535	5980	5665	6126	6814	6248	0.959235	0.965834	n.77A>C
chr12-120291827-T-C	SNV	SNV	77	NR_003137.3:n.77A>G	UKBB/AllofUs	11	6	0	0	19.22	0.299995	0.0375903	0.153995	-0.0969644	0.0177399	4173	7710	6442	5134	4740	7462	4822	0	5118.33	0.668315	0.824306	0.0085032	0.00857613	BS3	0.175911	0.0894514	0.188635	0.25119	4985	6078	5627	6228	6800	6079	0.919122	0.945433	n.77A>G
chr12-120291827-T-A	SNV	SNV	77	NR_003137.3:n.77A>T	unobserved					19.14	0.199997	-0.940947	-1.15699	-1.14823	-0.555622	5719	4258	7342	2823	5474	5791	6431	0	6178.33	7.62e-19	6.18e-18	1	166800000000000	PS3	0.158817	0.104817	0.149535	0.223642	5695	7018	6528	7032	7158	6278	0.893947	0.92661	n.77A>T
chr12-120291826-T-TG	insertion	1nt insertion	77	NR_003137.3:n.77_78insC	unobserved					18.61	1.4	-0.687413	-0.770792	-0.709957	-0.619489	3683	3584	5259	2740	4218	4269	5316	0	4386.67	7.86e-11	4.19e-10	1	9.39536e+06	PS3	0.0654745	-0.0421347	0.0958284	0.144273	3966	4414	4757	4937	5356	4446	0.663152	0.811785	n.77_78insC
chr12-120291826-T-TC	insertion	1nt insertion	77	NR_003137.3:n.77_78insG	ReNU_syndrome					18.76	1.6	-0.728004	-0.712737	-1.09405	-0.415223	3973	4025	7422	2963	4167	4859	5595	0	5187.33	5.97e-12	3.46e-11	1	9.80953e+07	PS3	0.116056	-0.00723944	0.154983	0.201967	4693	5351	5450	5893	6396	5526	0.807595	0.870111	n.77_78insG
chr12-120291826-T-TACGTA	insertion	nmer insertion	77	NR_003137.3:n.77_78insTACGT	unobserved					18.58	-0.0999985	-1.44284	-1.73041	-1.14432	-1.4918	4014	2008	5551	2140	4727	2613	6277	0	4764	6.07e-42	2.18e-40	1	Inf	PS3	-0.0905849	-0.00487964	-0.191977	-0.0733548	4399	5024	5504	4679	6182	4413	0.16825	0.444544	n.77_78insTACGT
chr12-120291826-T-TAAA	insertion	nmer insertion	77	NR_003137.3:n.77_78insTTT	unobserved					19.09	1.2	-1.06731	-1.26324	-1.09851	-0.878176	4696	3248	6003	2389	4582	3876	6308	1	5093.67	9.42e-24	8.75e-23	1	Inf	PS3	0.00591286	-0.0177403	-0.114486	0.151508	4449	5036	5487	4922	6535	5452	0.457615	0.747385	n.77_78insTTT
chr12-120291826-T-TAA	insertion	nmer insertion	77	NR_003137.3:n.77_78insTT	unobserved					18.97	2.1	-0.729275	-0.797634	-0.917984	-0.510208	4239	4049	5800	2616	4207	4593	6096	0	4748.67	5.5e-12	3.26e-11	1	105785695	PS3	0.0540932	0.135113	0.0650547	-0.036345	4364	5492	5210	5293	6592	4828	0.625621	0.808988	n.77_78insTT
chr12-120291826-T-TA	insertion	1nt insertion	77	NR_003137.3:n.77_78insT	ReNU_syndrome					18.96	1.4	-0.464866	-0.617599	-0.543416	-0.271585	3785	4096	6303	3686	4258	5485	5411	0	4782	8.51e-06	3.56e-05	0.99559	225.745	PS3	0.110904	0.0143011	0.358974	-0.0390203	4569	5288	4492	5595	5696	4164	0.79487	0.86378	n.77_78insT
chr12-120291826-T-G	SNV	SNV	78	NR_003137.3:n.78A>C	ReNU_syndrome					18.89	2	-1.06098	-1.15227	-1.27203	-0.796625	4865	3634	7422	2619	5750	5147	5686	0	6012.33	1.72e-23	1.54e-22	1	Inf	PS3	0.151786	0.0437166	0.24641	0.166775	5607	6623	5696	6562	7211	6080	0.882094	0.921413	n.78A>C
chr12-120291826-T-C	SNV	SNV	78	NR_003137.3:n.78A>G	UKBB/AllofUs	2		0		19.48	0	-0.0430615	-0.345719	-0.0803298	0.258864	5365	7010	7477	6028	5705	10615	5705	0	6182.33	0.372621	0.612325	0.0119248	0.0120687	BS3	0.157009	0.165766	0.0526306	0.254172	5797	7452	6789	6838	7756	6948	0.890984	0.925319	n.78A>G
chr12-120291826-T-A	SNV	SNV	78	NR_003137.3:n.78A>T	unobserved					19.01	1.9	-0.212522	-0.330667	-0.230448	-0.114451	3799	5016	5587	4059	4223	6066	5226	0	4536.33	0.027292	0.0787556	0.110122	0.12375	BS3_mod	0.193189	0.155659	0.124329	0.301122	4712	6015	5551	5876	6399	5922	0.939695	0.957334	n.78A>T
chr12-120291825-AT-A	deletion	deletion	78	NR_003137.3:n.78del	unobserved					18.31	2.1	-0.0405172	-0.165874	-0.0144405	0.0207629	5630	8333	8968	7568	6294	9929	6432	0	6964	0.381731	0.617876	0.0117108	0.0118496	BS3	0.224264	0.223556	0.27424	0.176538	6600	8831	7388	8677	8616	7314	0.966183	0.969782	n.78del
chr12-120291825-A-T	SNV	SNV	79	NR_003137.3:n.79T>A	unobserved					18.77	2.1	0.00940565	-0.00875789	-0.0431991	0.0421739	4237	6993	7096	5870	4864	7788	5655	0	5399	0.567342	0.776135	0.00905312	0.00913583	BS3	0.194767	0.304429	0.16146	0.119956	5077	7185	5769	6266	7308	5965	0.941349	0.957334	n.79T>A
chr12-120291825-A-G	SNV	SNV	79	NR_003137.3:n.79T>C	unobserved					19.05	1.5	-0.168619	-0.464249	0.00991936	-0.0895265	4677	5629	7556	6485	5199	7598	5917	0	5810.67	0.065731	0.16791	0.0520596	0.0549186	BS3_mod	0.131482	0.212281	0.0114379	0.17227	5372	7132	6481	6344	7310	6187	0.842719	0.892848	n.79T>C
chr12-120291825-A-C	SNV	SNV	79	NR_003137.3:n.79T>G	unobserved					18.89	2.1	-0.0484612	-0.169221	0.0186588	-0.0328219	4976	7348	8189	7071	6071	9228	5677	1	6412	0.353527	0.59106	0.0124118	0.0125678	BS3	0.204238	0.0799756	0.129412	0.40487	6338	7677	6615	7027	7779	7736	0.950536	0.959932	n.79T>G
chr12-120291825-A-AT	insertion	1nt insertion	78	NR_003137.3:n.78dup	unobserved					18.56	1.39999	-0.271916	-0.310288	-0.309764	-0.233697	4143	5548	6214	4273	3861	5106	5653	0	4739.33	0.00653248	0.0214696	0.31921	0.468881	BS3_supp	0.178089	0.179796	0.125944	0.23007	4660	6049	4905	5198	5713	5033	0.921975	0.946561	n.78dup
chr12-120291825-A-AG	insertion	1nt insertion	78	NR_003137.3:n.78_79insC	unobserved					18.58	1.4	-0.25647	-0.301548	-0.343104	-0.162757	4043	5447	5456	3666	3806	5287	5319	0	4435	0.00973513	0.0312335	0.244231	0.323156	BS3_supp	0.143585	0.171694	0.0300263	0.230579	3982	5140	4382	4345	5669	4996	0.867122	0.907532	n.78_79insC
chr12-120291825-A-AC	insertion	1nt insertion	78	NR_003137.3:n.78_79insG	unobserved					18.54	0.799995	-0.14238	-0.0515812	-0.240044	-0.173515	3723	5965	5882	4245	4525	6239	5836	0	4710	0.103646	0.240798	0.0349745	0.0362421	BS3	0.141294	0.102203	0.0248308	0.298392	4207	5175	4580	4525	5387	4976	0.862715	0.904676	n.78_79insG
chr12-120291824-TA-T	deletion	deletion	79	NR_003137.3:n.79del	unobserved					18.33	2.1	0.0534972	-0.0819366	0.204873	-0.000444503	4789	7513	6897	6776	5006	7782	5679	0	5564	0.720792	0.83954	0.00842731	0.00849894	BS3	0.204782	0.365566	0.0525636	0.19776	5228	7719	5857	5899	7240	6237	0.951027	0.959932	n.79del
chr12-120291824-T-TG	insertion	1nt insertion	79	NR_003137.3:n.79_80insC	unobserved					18.51	-0.5	-0.0477693	-0.17764	0.0418565	-0.0455244	4249	6238	6227	5464	4239	6387	5514	1	4905	0.355954	0.592159	0.0123468	0.0125012	BS3	0.00753246	-0.0106405	-0.104345	0.139125	4341	4938	5153	4655	6248	5168	0.463309	0.749921	n.79_80insC
chr12-120291824-T-TC	insertion	1nt insertion	79	NR_003137.3:n.79_80insG	unobserved					18.52	-0.0999985	-0.0505325	-0.0505461	-0.407162	0.26811	4951	7938	8266	5313	4821	9028	6561	0	6012.67	0.346297	0.585122	0.0126111	0.0127722	BS3	0.0112297	2.19e-05	0.0875567	-0.0523466	5481	6281	6175	6372	8064	5841	0.476335	0.75716	n.79_80insG
chr12-120291824-T-TA	insertion	1nt insertion	79	NR_003137.3:n.79dup	unobserved					18.68	-0.900002	-0.13184	-0.404214	0.0266501	-0.0559564	4629	5808	6741	5853	4586	6860	6296	0	5318.67	0.122677	0.281375	0.0301849	0.0311244	BS3	-0.0623609	0.00852005	-0.119147	-0.0749127	4773	5502	5422	4848	6385	4553	0.238502	0.544396	n.79dup
chr12-120291824-T-G	SNV	SNV	80	NR_003137.3:n.80A>C	UKBB/AllofUs	1		0		16.09	0.0999985	-0.0598377	-0.184977	-0.121402	0.0888658	4841	7071	7305	5724	4726	7816	5680	0	5624	0.314532	0.549011				0.100284	0.27207	0.128803	-0.0984785	5164	7146	6016	6388	7267	5098	0.767114	0.847284	n.80A>C
chr12-120291824-T-C	SNV	SNV	80	NR_003137.3:n.80A>G	UKBB/AllofUs	4	2	0	0	16.12	0.300003	-0.107712	-0.351796	0.0920192	-0.101359	5526	7190	7532	6843	5504	7978	6126	1	6187.33	0.175078	0.36156				-0.0194665	-0.0815082	-0.0230857	0.0477373	5941	6434	6548	6258	8143	6322	0.370238	0.693338	n.80A>G
chr12-120291824-T-A	SNV	SNV	80	NR_003137.3:n.80A>T	UKBB/AllofUs	1	1	0	0	15.91	-0.599998	-0.112414	-0.183936	-0.0128487	-0.178458	4466	6528	6373	5384	4804	6601	6046	0	5214.33	0.163887	0.341063				-0.019014	-0.11602	-0.0132284	0.0737494	5542	5860	5724	5508	7155	5656	0.371753	0.693338	n.80A>T
chr12-120291823-G-T	SNV	SNV	81	NR_003137.3:n.81C>A	UKBB/AllofUs	2	3	0	0	19.48	0	-0.0920644	-0.223357	0.108509	-0.199345	3772	5365	6232	5727	4177	5657	6438	0	4727	0.2157	0.424315				0.0881083	-0.0195846	0.0779675	0.207485	4460	5042	4867	4989	6322	5483	0.732878	0.837372	n.81C>A
chr12-120291823-G-GT	insertion	1nt insertion	80	NR_003137.3:n.80dup	UKBB/AllofUs		2		0	19.99	0	-0.0296714	-0.100155	-0.0250939	-0.00176507	3948	6116	6185	5181	3697	5742	5251	0	4610	0.421244	0.661955				0.0473597	0.192986	-0.0286451	-0.0207185	3787	4961	4503	4287	5427	4018	0.602815	0.788797	n.80dup
chr12-120291823-G-C	SNV	SNV	81	NR_003137.3:n.81C>G	UKBB/AllofUs		3		0	19.5	0.299999	-0.0512339	-0.179225	-0.147613	0.135136	4551	6674	6706	5160	4756	8122	6060	0	5337.67	0.343861	0.582833				0.13544	0.0736848	0.137962	0.196218	5165	6229	5656	6044	6683	5751	0.851005	0.899395	n.81C>G
chr12-120291823-G-A	SNV	SNV	81	NR_003137.3:n.81C>T	UKBB/AllofUs	100	138	0	0	19.9	0	0.0111424	-0.144938	0.202614	-0.0622479	4530	6803	6184	6066	4553	6781	6847	1	5089	0.57377	0.780965				0.0256094	-0.058149	0.0591584	0.0773616	5106	5620	5430	5494	6245	4949	0.527109	0.76872	n.81C>T
chr12-120291822-G-T	SNV	SNV	82	NR_003137.3:n.82C>A	UKBB/AllofUs		2		0	19.44	0	0.104197	0.0630647	0.025547	0.185979	3687	6396	5914	5131	3940	6970	6607	0	4513.67	0.856125	0.922902				0.197348	0.173919	0.20074	0.218927	4358	5634	4908	5478	5739	5017	0.943976	0.958197	n.82C>A
chr12-120291822-G-C	SNV	SNV	82	NR_003137.3:n.82C>G	UKBB/AllofUs		2		0	19.58	0	0.00412297	-0.0221426	-0.166539	0.163051	4345	7105	6364	4833	4419	7694	6039	0	5042.67	0.547686	0.762798				0.0916527	0.0928366	0.173977	0.0096878	4619	5645	5407	5924	6016	4549	0.743101	0.84088	n.82C>G
chr12-120291822-G-A	SNV	SNV	82	NR_003137.3:n.82C>T	UKBB/AllofUs	31	32	0	0	19.81	0	0.0444845	0.101945	-0.282885	0.276394	4392	7827	5614	3933	4170	7854	6730	1	4725.33	0.691549	0.828104				0.0201817	0.0355339	0.0327506	-0.00619661	4601	5404	5176	5142	5862	4384	0.507951	0.767771	n.82C>T
chr12-120291821-G-T	SNV	SNV	83	NR_003137.3:n.83C>A	UKBB/AllofUs		3		0	19.41	0	-0.106541	-0.176653	-0.303063	0.122093	4790	7037	6466	4467	4395	7438	6924	0	5217	0.177938	0.363291				0.0138219	-0.00234247	-0.0557464	0.101097	4886	5590	5846	5462	6508	5243	0.485483	0.759336	n.83C>A
chr12-120291821-G-C	SNV	SNV	83	NR_003137.3:n.83C>G	UKBB/AllofUs		2		0	19.47	-0.900002	0.132968	-0.0649259	0.0681829	0.357647	4295	6818	6139	5486	4182	8333	5857	2	4872	0.908939	0.953148				0.0334602	-0.0905889	0.037779	0.154734	4515	4859	5162	5146	5816	4863	0.554697	0.769	n.83C>G
chr12-120291821-G-A	SNV	SNV	83	NR_003137.3:n.83C>T	UKBB/AllofUs	16	20	0	0	19.69	0	0.0979245	0.234274	0.0264788	-0.00497915	4434	8661	6584	5716	4621	7161	7437	0	5213	0.842298	0.911644				0.115057	0.0779321	0.147815	0.120968	4643	5616	5545	5966	6441	5261	0.805167	0.86971	n.83C>T
chr12-120291820-G-T	SNV	SNV	84	NR_003137.3:n.84C>A	UKBB/AllofUs	1	12	0	0	19.57	0	0.0639286	-0.0960195	0.170396	0.0794094	4003	6219	6258	6003	4681	7691	6441	0	4980.67	0.75286	0.854298				0.0967313	0.127977	-0.00999372	0.173753	4749	5947	5172	4988	6291	5330	0.757385	0.846951	n.84C>A
chr12-120291820-G-C	SNV	SNV	84	NR_003137.3:n.84C>G	UKBB/AllofUs	9	4	0	0	19.56	0.599998	0.0221589	-0.0516964	-0.0270583	0.107232	4704	7536	6356	5317	4708	7886	6916	0	5256	0.614022	0.80135				0.121167	0.0716286	0.147779	0.145636	5512	6638	5771	6209	7232	6009	0.81973	0.876355	n.84C>G
chr12-120291820-G-A	SNV	SNV	84	NR_003137.3:n.84C>T	UKBB/AllofUs	25	22	0	0	20.4	0.200001	-0.0451904	-0.138433	-0.0531868	0.018049	4086	6164	5894	4842	4403	6933	6375	0	4794.33	0.365052	0.601722				0.0124399	-0.264926	0.0980172	0.205771	4295	4096	4719	4905	5518	4780	0.480605	0.75716	n.84C>T
chr12-120291819-C-T	SNV	SNV	85	NR_003137.3:n.85G>A	UKBB/AllofUs	9	21	0	0	21	0.699997	-0.270309	-0.177875	-0.178744	-0.492307	4264	6259	6681	5031	5390	5958	7606	0	5445	0.00681549	0.0222639				0.0312327	0.157774	-0.11933	0.0567975	4727	6043	5369	4800	6862	5361	0.54689	0.769	n.85G>A
chr12-120291819-C-G	SNV	SNV	85	NR_003137.3:n.85G>C	UKBB/AllofUs	3		0		20.6	0.999996	0.0277565	-0.0434668	0.0511885	0.0375478	4856	7824	5880	5193	5270	8411	7695	0	5335.33	0.634041	0.809613				0.13674	0.107579	0.145477	0.158708	4960	6124	5500	5908	7193	6031	0.853661	0.900437	n.85G>C
chr12-120291819-C-A	SNV	SNV	85	NR_003137.3:n.85G>T	unobserved					20.4	1.3	-0.102611	-0.17489	-0.255125	0.0841819	3869	5691	5633	4023	4344	7161	6476	0	4615.33	0.187753	0.381883				0.0882405	0.0124931	0.0114773	0.242294	4233	4893	4689	4590	5577	4955	0.733263	0.837372	n.85G>T
chr12-120291818-G-T	SNV	SNV	86	NR_003137.3:n.86C>A	unobserved					19.66	1.3	-0.174102	-0.258913	-0.138309	-0.163082	3286	4560	4269	3306	3665	5090	5936	0	3740	0.0593752	0.155355				-0.0608449	-0.266201	0.050885	0.0343244	3773	3595	4000	4024	4878	3752	0.242682	0.544396	n.86C>A
chr12-120291818-G-C	SNV	SNV	86	NR_003137.3:n.86C>G	UKBB/AllofUs	1	1	0	0	19.47	1.7	-0.152384	0.0409731	-0.374324	-0.161802	3114	5320	4923	3237	4174	5802	5872	1	4070.33	0.0876542	0.210958				0.101307	0.251625	-0.142975	0.196814	4331	5909	4630	4072	5334	4592	0.769877	0.848596	n.86C>G
chr12-120291818-G-A	SNV	SNV	86	NR_003137.3:n.86C>T	UKBB/AllofUs	149	214	0	0	20.1	-3.81e-06	-0.0208743	-0.264134	0.0696138	0.0938977	4372	6045	6257	5597	4862	8069	7078	0	5163.67	0.453908	0.675907				0.0788374	0.0300863	0.0533894	0.15458	5250	6143	5550	5593	6551	5477	0.705206	0.829592	n.86C>T
chr12-120291817-G-T	SNV	SNV	87	NR_003137.3:n.87C>A	UKBB/AllofUs	6	5	0	0	19.28	1.7	-0.216266	-0.464067	-0.153527	-0.0692047	4045	4869	5520	4230	3486	5167	6317	0	4350.33	0.0251465	0.0736629				0.0600176	-0.00465359	0.0247092	0.16154	4063	4641	4383	4330	5472	4597	0.645333	0.810635	n.87C>A
chr12-120291817-G-C	SNV	SNV	87	NR_003137.3:n.87C>G	UKBB/AllofUs	11	7	0	0	19.42	1.7	-0.202323	-0.284971	-0.136232	-0.223766	4203	5728	6496	5038	4741	6313	6396	0	5146.67	0.0339218	0.094735				0.100247	0.15949	-0.0610921	0.203885	4687	5999	5438	5062	6584	5696	0.767014	0.847284	n.87C>G
chr12-120291817-G-A	SNV	SNV	87	NR_003137.3:n.87C>T	UKBB/AllofUs	148	133	0	0	19.74	-3.81e-06	0.15402	0.128793	0.434063	-0.138798	3753	6814	4517	5202	3647	5151	6236	0	3972.33	0.937322	0.968894				-0.0616996	-0.0708784	-0.0503396	-0.0623379	3989	4352	4310	4042	5230	3762	0.24032	0.544396	n.87C>T
chr12-120291816-T-G	SNV	SNV	88	NR_003137.3:n.88A>C	UKBB/AllofUs	17	13	0	0	10.67	0	-0.158791	-0.241109	-0.195609	-0.0776532	5147	7231	7520	5597	5831	8592	6562	0	6166	0.0784278	0.193911				0.00526771	-0.0517305	0.0464945	0.0225822	6157	6807	6458	6477	7530	5745	0.455349	0.747385	n.88A>C
chr12-120291816-T-C	SNV	SNV	88	NR_003137.3:n.88A>G	UKBB/AllofUs	357	442	0	0	10.9	0	0.0536144	-0.172727	0.231315	0.0642555	6686	9849	9497	9503	6585	10706	7587	0	7589.33	0.721163	0.83954				0.02332	0.141097	0.00616714	-0.0757616	7270	9187	8054	7855	10469	7461	0.519033	0.76872	n.88A>G
chr12-120291816-T-A	SNV	SNV	88	NR_003137.3:n.88A>T	UKBB/AllofUs	9	4	0	0	9.951	-0.900002	-0.148162	-0.212427	-0.170336	-0.0997236	4553	6525	5722	4334	4555	6610	5982	1	4943.33	0.0941627	0.219713				0.0417783	0.061424	0.0440769	0.0213768	4995	5973	5544	5551	6744	5141	0.583637	0.782539	n.88A>T
chr12-120291815-A-T	SNV	SNV	89	NR_003137.3:n.89T>A	UKBB/AllofUs		1		0	18.75	0	0.0401004	-0.00935404	0.209583	-0.117927	5065	8356	7327	7222	5696	8162	6400	0	6029.33	0.676856	0.828104				0.0504237	-0.126713	0.0129318	0.266595	5245	5505	6261	6135	6948	6278	0.613242	0.800086	n.89T>A
chr12-120291815-A-G	SNV	SNV	89	NR_003137.3:n.89T>C	UKBB/AllofUs	8	7	0	0	19.17	-3.81e-06	-0.121244	-0.0330219	-0.145306	-0.223402	4397	7136	6585	5075	5137	6842	6015	0	5373	0.144157	0.310803				-0.0247875	0.0399562	-0.0356085	-0.0771671	5322	6270	5842	5535	7152	5092	0.352585	0.68361	n.89T>C
chr12-120291815-A-C	SNV	SNV	89	NR_003137.3:n.89T>G	UKBB/AllofUs	4	1	0	0	18.92	-3.81e-06	-0.0642537	-0.184116	-0.0491889	0.00254436	5417	7917	8201	6756	5576	8686	7062	1	6398	0.299907	0.531744				-0.00296649	-0.140411	-0.0786271	0.211681	6507	6765	7128	6555	8181	7116	0.426581	0.736945	n.89T>G
chr12-120291814-C-T	SNV	SNV	90	NR_003137.3:n.90G>A	UKBB/AllofUs	71	64	1	0	20.2	-3.81e-06	0.121419	0.163649	0.0585302	0.104078	3451	6419	5555	4931	3512	5870	5747	0	4172.67	0.889787	0.936709				0.0267223	0.00796696	-0.0590962	0.132839	4025	4638	4141	3860	5055	4163	0.531031	0.769	n.90G>A
chr12-120291814-C-G	SNV	SNV	90	NR_003137.3:n.90G>C	UKBB/AllofUs	2		0		19.54	-3.81e-06	0.045856	0.15316	-0.000341589	-0.0532504	3721	6871	5946	5067	4157	6230	6936	0	4608	0.696085	0.828104				-0.076804	-0.0957418	-0.115055	-0.0180721	4561	4891	5081	4556	6203	4601	0.200721	0.494012	n.90G>C
chr12-120291814-C-A	SNV	SNV	90	NR_003137.3:n.90G>T	UKBB/AllofUs	3		0		19.77	-3.81e-06	0.0839688	-0.0330095	0.268142	-0.0212262	3517	5708	5055	5189	3975	6091	6754	0	4182.33	0.808507	0.891176				-0.000133152	0.0400873	-0.0110837	-0.0278601	3770	4442	4407	4247	5382	3965	0.436444	0.743493	n.90G>T
chr12-120291813-T-G	SNV	SNV	91	NR_003137.3:n.91A>C	UKBB/AllofUs	12	1	0	0	18.86	-3.81e-06	-0.188724	-0.288664	-0.155775	-0.159735	4742	6446	7093	5427	5255	7315	6350	0	5696.67	0.0447663	0.122482				0.0834795	0.124228	-0.0356649	0.163419	4807	6004	5952	5639	6530	5493	0.719227	0.837372	n.91A>C
chr12-120291813-T-C	SNV	SNV	91	NR_003137.3:n.91A>G	UKBB/AllofUs	45	8	0	0	18.95	-3.81e-06	0.0616342	-0.0395771	0.0350539	0.151426	3681	5947	5795	5061	4017	6938	4613	0	4497.67	0.74598	0.85007				-0.0273337	0.0846923	-0.159849	-0.00530184	4381	5324	4895	4255	5690	4258	0.344246	0.67459	n.91A>G
chr12-120291813-T-A	SNV	SNV	91	NR_003137.3:n.91A>T	UKBB/AllofUs	2	1	0	0	18.94	0	-0.131253	-0.214516	-0.0510315	-0.166212	4199	6009	6911	5686	5117	7091	6384	0	5409	0.123805	0.282758				-0.061391	-0.145204	-0.204255	0.16683	5276	5467	5729	4829	6192	5221	0.241172	0.544396	n.91A>T
chr12-120291812-G-T	SNV	SNV	92	NR_003137.3:n.92C>A	UKBB/AllofUs	11	5	0	0	19.59	0	0.0122506	-0.0889168	-0.00100635	0.0886749	4957	7739	6659	5672	5355	8855	6495	0	5657	0.577861	0.783848				0.0189755	-0.0993981	0.00306404	0.154804	5773	6175	5969	5809	7356	6151	0.50369	0.767771	n.92C>A
chr12-120291812-G-C	SNV	SNV	92	NR_003137.3:n.92C>G	UKBB/AllofUs	23	35	0	0	19.93	0	0.0436116	-0.103107	-0.0445372	0.240479	4799	7419	7007	5791	4991	9169	6516	0	5599	0.688647	0.828104				-0.0143221	0.173092	-0.132212	-0.0823039	5328	6884	5644	5001	6804	4827	0.387569	0.710543	n.92C>G
chr12-120291812-G-A	SNV	SNV	92	NR_003137.3:n.92C>T	UKBB/AllofUs	92	162	0	0	20.5	0	0.114235	-0.0501451	0.396265	-0.0414156	3849	6173	5884	6601	4540	6860	6543	0	4757.67	0.876502	0.929106				-0.0678181	-0.052813	-0.0945985	-0.0544999	4592	5073	4894	4451	5492	3972	0.223788	0.531509	n.92C>T
chr12-120291811-C-T	SNV	SNV	93	NR_003137.3:n.93G>A	UKBB/AllofUs	113	195	0	0	20.5	0	-0.000994281	-0.233469	0.330571	-0.138085	4593	6487	6244	6693	4699	6640	6083	0	5178.67	0.528534	0.749684				0.0327385	0.00390703	-0.0328093	0.128661	4448	5111	4989	4736	6397	5253	0.55217	0.769	n.93G>A
chr12-120291811-C-G	SNV	SNV	93	NR_003137.3:n.93G>C	UKBB/AllofUs	5	6	0	0	20.3	0	-0.0242678	0.0591841	0.0996877	-0.269675	3305	5718	4940	4512	4333	5589	5971	0	4192.67	0.441258	0.674359				0.0331014	-0.011593	0.00283132	0.109609	3948	4488	4673	4547	5891	4774	0.553441	0.769	n.93G>C
chr12-120291811-C-A	SNV	SNV	93	NR_003137.3:n.93G>T	UKBB/AllofUs	9	5	0	0	20.1	-0.700005	-0.037785	-0.116845	-0.0253476	-0.0091623	4216	6456	5176	4335	4138	6394	7173	0	4510	0.391587	0.631932				-0.0420401	-0.0614265	-0.0427247	-0.0204263	4482	4922	4719	4449	5858	4338	0.297656	0.623576	n.93G>T
chr12-120291810-T-G	SNV	SNV	94	NR_003137.3:n.94A>C	UKBB/AllofUs	200	277	0	0	18.59	0	0.110559	-0.0262269	0.0522022	0.267701	4545	7411	6445	5696	5371	10055	5867	0	5453.67	0.869288	0.927814				-0.0218414	-0.210187	0.0448836	0.101322	5506	5454	6035	6046	7197	5799	0.362323	0.688377	n.94A>C
chr12-120291810-T-C	SNV	SNV	94	NR_003137.3:n.94A>G	UKBB/AllofUs	49	32	0	0	18.89	0	-0.026229	0.0688018	-0.16126	-0.0242293	4505	7846	6203	4728	4360	6667	5252	0	5022.67	0.433974	0.668098				-0.000334324	-0.0227593	-0.000414314	0.0237136	4992	5631	5386	5229	6259	4779	0.435742	0.743493	n.94A>G
chr12-120291810-T-A	SNV	SNV	94	NR_003137.3:n.94A>T	UKBB/AllofUs	1	1	0	0	18.65	0	-0.107031	-0.276123	-0.0991553	0.016186	3491	4787	5733	4562	3650	5740	5588	0	4291.33	0.17674	0.362215				0.0930692	0.0917835	0.0645239	0.124443	3860	4714	4628	4700	5468	4477	0.747128	0.84088	n.94A>T
chr12-120291809-G-T	SNV	SNV	95	NR_003137.3:n.95C>A	UKBB/AllofUs	40	52	0	0	18.13	-0.699997	-0.179263	-0.438415	0.0126422	-0.150015	3191	3910	3939	3387	3425	4800	4994	0	3518.33	0.0538426	0.143669				-0.0486673	-0.00568456	-0.101991	-0.0367829	3549	4051	3751	3394	4555	3335	0.277646	0.593855	n.95C>A
chr12-120291809-G-C	SNV	SNV	95	NR_003137.3:n.95C>G	UKBB/AllofUs	20	27	0	0	18.34	0	-0.0706763	0.0729155	-0.0764913	-0.246453	3919	6845	6491	5247	4556	5972	5713	0	4988.67	0.279205	0.505006				-0.112234	-0.154868	-0.12384	-0.0564513	5020	5167	5268	4695	5930	4283	0.124487	0.363675	n.95C>G
chr12-120291809-G-A	SNV	SNV	95	NR_003137.3:n.95C>T	UKBB/AllofUs	92	136	0	1	18.64	-3.81e-06	0.046641	0.0666909	0.0344798	0.000752094	4530	7878	6669	5822	4217	6561	6672	1	5138.67	0.698668	0.828104				-0.0282283	-0.104136	-0.00491999	0.0259138	4476	4772	5221	5053	6222	4758	0.341334	0.67459	n.95C>T
chr12-120291808-A-T	SNV	SNV	96	NR_003137.3:n.96T>A	UKBB/AllofUs	6	1	0	0	18.45	0	-0.167196	-0.311338	-0.106033	-0.122217	4362	5837	5970	4728	4250	6072	5294	1	4860.67	0.067463	0.170716				0.00100329	-0.0366642	-0.0241207	0.0653377	4224	4719	4847	4629	5969	4691	0.440411	0.743493	n.96T>A
chr12-120291808-A-G	SNV	SNV	96	NR_003137.3:n.96T>C	UKBB/AllofUs	3	2	0	0	18.73	0	0.0337541	0.139098	-0.0983633	0.0225276	4434	8108	6501	5176	4944	7809	5401	0	5293	0.655093	0.815462				0.036494	0.262003	-0.102498	-0.0484805	4519	6210	5624	5087	6974	5065	0.565294	0.773334	n.96T>C
chr12-120291808-A-C	SNV	SNV	96	NR_003137.3:n.96T>G	UKBB/AllofUs	9	3	0	0	18.55	-3.81e-06	-0.0231892	-0.260515	0.156568	-0.00362062	5260	7291	7856	7464	5469	8483	6432	0	6195	0.445273	0.674359				0.0659028	0.021962	0.0530703	0.124219	5932	6902	6379	6427	8012	6559	0.664535	0.811785	n.96T>G
chr12-120291807-A-T	SNV	SNV	97	NR_003137.3:n.97T>A	UKBB/AllofUs	2		0		18.79	-3.81e-06	0.0386451	0.0812475	0.109055	-0.112367	4316	7582	5887	5412	4130	5941	5080	0	4777.67	0.671915	0.826854				-0.106795	-0.147999	-0.0808214	-0.0900215	4474	4627	4487	4120	6217	4387	0.134651	0.375592	n.97T>A
chr12-120291807-A-G	SNV	SNV	97	NR_003137.3:n.97T>C	unobserved					18.59	0	-0.078155	-0.113487	-0.0762504	-0.082728	3524	5409	5425	4386	4550	6681	4813	0	4499.67	0.25601	0.470954				-0.00639775	-0.0331994	-0.0666251	0.0821743	4413	4942	4855	4502	5696	4529	0.414698	0.73527	n.97T>C
chr12-120291807-A-C	SNV	SNV	97	NR_003137.3:n.97T>G	UKBB/AllofUs	2	1	0	0	18.43	-3.81e-06	-0.160375	-0.288379	-0.080446	-0.1503	4210	5724	5999	4836	4502	6308	5434	2	4903.67	0.0762638	0.18943				-0.0796005	-0.0161171	-0.222657	0.00151551	4474	5070	5376	4474	6251	4700	0.193844	0.483713	n.97T>G
chr12-120291806-C-T	SNV	SNV	98	NR_003137.3:n.98G>A	UKBB/AllofUs	8	24	0	0	20.1	0	-0.212498	-0.187916	-0.0790411	-0.408538	3653	5325	5091	4108	4047	4741	5046	0	4263.67	0.0273059	0.0787556				-0.0279241	-0.0126556	-0.0961561	0.0265823	3678	4178	4284	3892	5248	4015	0.342323	0.67459	n.98G>A
chr12-120291806-C-G	SNV	SNV	98	NR_003137.3:n.98G>C	UKBB/AllofUs	11	2	0	0	19.18	0	-0.0979383	-0.280938	0.0498587	-0.100736	2296	3138	3561	3142	2781	4033	4677	0	2879.33	0.199848	0.397485				0.0230291	0.0182074	0.00765176	0.0447711	2903	3369	3290	3212	3849	2982	0.518006	0.76872	n.98G>C
chr12-120291806-C-A	SNV	SNV	98	NR_003137.3:n.98G>T	UKBB/AllofUs		2		0	19.86	0	-0.12161	-0.088153	-0.435487	0.12081	3236	5055	4976	3136	3478	5881	5484	0	3896.67	0.143374	0.310803				-0.0307865	-0.0921178	0.0443784	-0.0430772	3704	3982	4076	4082	4852	3537	0.333059	0.67459	n.98G>T
chr12-120291805-T-G	SNV	SNV	99	NR_003137.3:n.99A>C	UKBB/AllofUs	24	31	0	0	16.69	0	0.026984	0.143005	-0.0786614	-0.0213916	4674	8570	6922	5587	4559	6985	5320	0	5385	0.631299	0.809613				-0.00987112	-0.0437554	-0.124026	0.139711	5058	5623	5538	4935	6637	5492	0.402749	0.721201	n.99A>C
chr12-120291805-T-C	SNV	SNV	99	NR_003137.3:n.99A>G	UKBB/AllofUs	55	45	0	0	16.7	0	-0.0220251	0.0995829	-0.171752	-0.0319067	4506	8017	6317	4780	4618	7024	5225	0	5147	0.449612	0.675044				0.0445079	-0.00811728	-0.00416098	0.147345	5168	5889	5684	5504	6852	5700	0.593044	0.785383	n.99A>G
chr12-120291805-T-A	SNV	SNV	99	NR_003137.3:n.99A>T	UKBB/AllofUs	4	1	0	0	16.97	0	0.0351375	-0.0925347	0.238047	-0.0781	4247	6614	6588	6623	4031	5938	5665	0	4955.33	0.659884	0.81872				-0.012402	-0.0819153	-0.0496852	0.0959374	4475	4845	4858	4558	6048	4855	0.394098	0.712814	n.99A>T
chr12-120291804-T-G	SNV	SNV	100	NR_003137.3:n.100A>C	UKBB/AllofUs		2		0	18.48	0	0.025356	0.101133	0.0364175	-0.0994828	5262	9372	8607	7524	5594	8119	6490	0	6487.67	0.625497	0.808127				0.0257751	-0.113251	0.0370595	0.15506	5908	6259	6673	6649	7821	6541	0.527693	0.76872	n.100A>C
chr12-120291804-T-C	SNV	SNV	100	NR_003137.3:n.100A>G	UKBB/AllofUs	39	16	0	0	18.7	0	0.0958003	0.155424	-0.00787821	0.101855	4416	8167	6344	5378	4710	7860	5720	0	5156.67	0.837424	0.909629				0.024145	0.0250402	-0.0449919	0.0939296	5319	6202	5895	5549	7224	5791	0.521944	0.76872	n.100A>G
chr12-120291804-T-A	SNV	SNV	100	NR_003137.3:n.100A>T	UKBB/AllofUs		4		0	18.56	0	0.0636165	0.0198449	0.0390582	0.0939464	3555	5985	5707	4998	4340	7203	5778	0	4534	0.75193	0.854298				-0.0621501	-0.238173	-0.0528288	0.106094	4319	4196	4577	4285	5846	4726	0.239081	0.544396	n.100A>T
chr12-120291803-T-TG	control_insertion	1 nt insertion control	100	NR_003137.3:n.100_101insC	unobserved					18.33	0	0.028234	0.0274447	0.0347312	-0.0154739	4756	8049	6677	5830	5232	8049	6180	0	5555	0.635733	0.809613				0.0224546	0.0194131	0.128105	-0.0786115	5004	5812	5626	5971	6833	4860	0.515978	0.76872	n.100_101insC
chr12-120291803-T-TC	control_insertion	1 nt insertion control	100	NR_003137.3:n.100_101insG	unobserved					18.39	0	0.00680267	0.0517765	-0.0216409	-0.0477276	2924	5033	5701	4787	3832	5765	4465	0	4152.33	0.557674	0.770735				0.0706061	-0.0575466	0.125616	0.145291	3797	4181	4017	4256	4837	4018	0.679582	0.816633	n.100_101insG
chr12-120291803-T-TA	control_insertion	1 nt insertion control	100	NR_003137.3:n.100_101insT	unobserved					18.36	0	-0.0577922	-0.0197894	-0.0587442	-0.132843	2914	4773	4470	3658	3321	4710	4817	0	3568.33	0.321408	0.553543				-0.0295883	-0.0495608	0.00133246	-0.0389936	3338	3696	3503	3405	4417	3229	0.336925	0.67459	n.100_101insT
chr12-120291803-T-G	SNV	SNV	101	NR_003137.3:n.101A>C	unobserved					18.25	0	0.0415178	-0.193595	0.245034	0.035114	4797	6965	7848	7928	6216	9904	6768	0	6287	0.681638	0.828104				0.0326623	-0.0181845	0.00925685	0.108458	6095	6897	6632	6482	7979	6461	0.551903	0.769	n.101A>C
chr12-120291803-T-C	SNV	SNV	101	NR_003137.3:n.101A>G	UKBB/AllofUs	9	15	0	0	18.53	0	-0.0235235	0.121764	-0.213268	-0.0170668	4502	8134	6224	4576	4628	7112	5656	0	5118	0.444028	0.674359				0.0412602	0.042636	0.0792924	0.00339524	5396	6369	5729	5878	6810	5127	0.581847	0.782539	n.101A>G
chr12-120291803-T-A	SNV	SNV	101	NR_003137.3:n.101A>T	UKBB/AllofUs	1	3	0	0	18.24	0	-0.0291636	0.000832942	-0.0639234	-0.0624003	3362	5586	4762	3883	3663	5455	4634	1	3929	0.423117	0.662966				0.0384754	0.051081	-0.0244731	0.0903611	3722	4419	4468	4266	5006	4003	0.572191	0.778815	n.101A>T
chr12-120291802-A-T	SNV	SNV	102	NR_003137.3:n.102T>A	UKBB/AllofUs	1		0		16.99	0	0.0332568	-0.104316	-0.320005	0.486091	4467	6900	6084	4154	4255	9268	5243	0	4935.33	0.653364	0.815462				0.0351772	-0.0160029	0.00515109	0.117926	4501	5101	5040	4912	6473	5276	0.5607	0.769	n.102T>A
chr12-120291802-A-G	SNV	SNV	102	NR_003137.3:n.102T>C	UKBB/AllofUs	305	564	0	0	18.64	0	-0.0922418	-0.0502249	-0.256052	-0.00844876	4509	7231	6452	4605	4680	7235	5553	0	5213.67	0.215211	0.424315				-0.00355304	-0.0154069	-0.0441026	0.0503933	4889	5543	5145	4846	6323	4918	0.424544	0.735809	n.102T>C
chr12-120291802-A-C	SNV	SNV	102	NR_003137.3:n.102T>G	UKBB/AllofUs	1	1	0	0	18.4	0	0.0134757	0.00746205	0.116562	-0.121597	4349	7259	7274	6722	5509	7874	5865	1	5710.67	0.582375	0.783848				0.0436607	-0.10983	-0.136578	0.378933	5458	5796	6252	5523	6796	6638	0.59013	0.785383	n.102T>G
chr12-120291802-A-AT	control_insertion	1 nt insertion control	101	NR_003137.3:n.101dup	unobserved					18.35	0	0.159421	0.228416	0.196374	0.0154739	3447	6706	4546	4440	3550	5580	4829	0	3847.67	0.943356	0.972216				0.0508061	-0.0615424	0.123661	0.0918423	3711	4075	4168	4410	4781	3827	0.614537	0.800086	n.101dup
chr12-120291801-T-G	SNV	SNV	103	NR_003137.3:n.103A>C	UKBB/AllofUs		1		0	18.3	0	0.154268	0.27689	0.0809658	0.0669466	4804	9665	7367	6642	5090	8291	6013	0	5753.67	0.937609	0.968894				-0.0128002	-0.113201	-0.0410828	0.117426	6224	6594	6965	6574	8067	6573	0.392741	0.712753	n.103A>C
chr12-120291801-T-C	SNV	SNV	103	NR_003137.3:n.103A>G	UKBB/AllofUs	18	40	0	0	18.81	0	-0.177632	-0.0727127	-0.404677	-0.0935071	4450	7026	6955	4478	4849	7067	5818	0	5418	0.0555442	0.147479				0.0936733	0.156871	0.0487094	0.076982	4719	6029	5353	5377	6855	5431	0.748836	0.84088	n.103A>G
chr12-120291801-T-A	SNV	SNV	103	NR_003137.3:n.103A>T	UKBB/AllofUs		1		0	18.41	0	-0.195429	-0.250599	-0.51147	0.137781	4142	5781	5986	3579	4448	7610	5311	0	4858.67	0.0391135	0.108521				0.0459142	-0.132512	0.0728116	0.198986	4828	5047	4811	4914	6110	5268	0.59787	0.788797	n.103A>T
chr12-120291800-A-T	SNV	SNV	104	NR_003137.3:n.104T>A	unobserved					14.6	0	0.0298399	-0.0440222	0.0173393	0.0782026	3480	5605	6474	5585	4147	6808	5067	0	4700.33	0.641404	0.809613				-0.0267067	-0.0258991	0.0419499	-0.0946278	4269	4805	4700	4699	5836	4105	0.346293	0.67459	n.104T>A
chr12-120291800-A-G	SNV	SNV	104	NR_003137.3:n.104T>C	UKBB/AllofUs	29	65	0	0	15.41	-3.81e-06	0.0215706	0.0722402	-0.0744506	0.0289221	3132	5468	5396	4368	3408	5407	4517	0	3978.67	0.611899	0.80135				0.00682202	-0.0514751	-0.0988645	0.172349	3895	4307	4431	4018	5339	4519	0.460811	0.748123	n.104T>C
chr12-120291800-A-C	SNV	SNV	104	NR_003137.3:n.104T>G	UKBB/AllofUs	26	25	0	0	14.71	0	0.0520126	0.215496	-0.092506	-0.00495219	4808	9270	8451	6756	6111	9470	5874	0	6456.67	0.716069	0.837226				0.0863973	0.138746	0.0026357	0.119353	6253	7889	7345	7146	8734	7126	0.727872	0.837372	n.104T>G
chr12-120291799-T-G	SNV	SNV	105	NR_003137.3:n.105A>C	UKBB/AllofUs	2	2	0	0	18.27	-0.199997	-0.0638674	-0.0124856	-0.140027	-0.0770893	4946	8142	7281	5632	5691	8389	5622	0	5972.67	0.301174	0.532239				0.00877549	-0.0627731	0.0481281	0.0425145	6362	6980	6620	6647	8126	6286	0.467685	0.754737	n.105A>C
chr12-120291799-T-C	SNV	SNV	105	NR_003137.3:n.105A>G	UKBB/AllofUs	67	97	0	0	18.57	0	-0.0414174	0.00657809	0.00469321	-0.173523	4438	7403	5730	4900	5415	7466	5093	1	5194.33	0.3785	0.616954				-0.0035492	0.0762422	-0.104517	0.0191697	5035	6083	6057	5471	7067	5379	0.424558	0.735809	n.105A>G
chr12-120291799-T-A	SNV	SNV	105	NR_003137.3:n.105A>T	UKBB/AllofUs	1		0		18.31	0	0.0878179	0.115096	0.13496	-0.0246032	4440	7985	7216	6754	4700	7185	6053	0	5452	0.818242	0.895882				-0.0906357	-0.236886	-0.0487427	0.0152645	4998	4860	5283	4960	6359	4827	0.168137	0.444544	n.105A>T
chr12-120291798-C-T	SNV	SNV	106	NR_003137.3:n.106G>A	UKBB/AllofUs	27	32	0	0	19.27	-3.81e-06	-0.113726	-0.155507	-0.109475	-0.114196	3653	5446	5478	4328	4232	6080	5582	0	4454.33	0.16085	0.337771				0.183003	0.132682	0.15107	0.266799	3967	4984	4122	4445	5119	4626	0.928129	0.951068	n.106G>A
chr12-120291798-C-G	SNV	SNV	106	NR_003137.3:n.106G>C	UKBB/AllofUs	4	12	0	0	19.04	-3.81e-06	0.046874	0.0819419	-0.0379345	0.0586146	3416	6004	4577	3800	3178	5147	5445	0	3723.67	0.699432	0.828104				0.0248928	-0.0319071	-0.00987296	0.118001	3342	3746	4113	3967	4765	3884	0.524582	0.76872	n.106G>C
chr12-120291798-C-A	SNV	SNV	106	NR_003137.3:n.106G>T	UKBB/AllofUs	1		0		18.91	-3.81e-06	0.0261164	-0.101605	-0.0304661	0.17242	5711	8838	7459	6225	3814	6684	5739	0	5661.33	0.62821	0.808127				0.0112562	-0.0354142	-0.0761212	0.146847	4401	4921	5102	4700	5516	4587	0.476429	0.75716	n.106G>T
chr12-120291797-A-T	SNV	SNV	107	NR_003137.3:n.107T>A	UKBB/AllofUs	1	1	0	0	18.41	0	0.0246953	0.139447	-0.0295657	-0.0737959	3645	6667	5924	4947	4086	6037	5953	0	4551.67	0.623134	0.807378				0.00130677	-0.0271755	-0.0591466	0.0917853	4536	5101	5023	4682	5953	4765	0.441472	0.743493	n.107T>A
chr12-120291797-A-G	SNV	SNV	107	NR_003137.3:n.107T>C	UKBB/AllofUs	209	67	0	0	18.56	0	-0.242237	-0.231227	-0.368627	-0.164856	5015	7094	6388	4217	5030	6977	5856	0	5477.67	0.0138239	0.0425775				0.0875204	0.160208	-0.0163837	0.12028	4876	6244	5221	5013	6253	5105	0.731163	0.837372	n.107T>C
chr12-120291797-A-C	SNV	SNV	107	NR_003137.3:n.107T>G	UKBB/AllofUs	6	3	0	0	18.23	0.499996	0.0453299	0.145467	-0.0393795	-0.00809806	5840	10726	9298	7712	6590	10190	6493	0	7242.67	0.694349	0.828104				0.0984997	0.0516379	0.175733	0.0696711	6505	7726	7076	7762	8832	6962	0.762256	0.847284	n.107T>G
chr12-120291796-G-T	SNV	SNV	108	NR_003137.3:n.108C>A	UKBB/AllofUs	12	10	0	0	20.5	0	-0.022721	-0.352098	0.0903521	0.155582	3769	4903	5382	4884	3838	6648	5700	0	4329.67	0.447017	0.674359				0.00455353	-0.0283802	0.073148	-0.0295642	4441	4990	4296	4389	5440	4003	0.452842	0.746428	n.108C>A
chr12-120291796-G-C	SNV	SNV	108	NR_003137.3:n.108C>G	UKBB/AllofUs	9	7	0	0	20.3	0	0.0133015	-0.0293331	-0.0875983	0.118836	3934	6401	6146	4930	4354	7352	5953	0	4811.33	0.581734	0.783848				0.0127084	-0.0365846	-0.0437263	0.119979	4836	5403	5115	4819	5507	4495	0.481553	0.75716	n.108C>G
chr12-120291796-G-A	SNV	SNV	108	NR_003137.3:n.108C>T	UKBB/AllofUs	236	148	1	0	20.7	0	0.0215972	0.0518049	-0.143061	0.118048	3057	5262	4822	3722	3490	5890	5206	0	3789.67	0.611995	0.80135				0.0461188	0.0753287	0.0321927	0.032378	3679	4442	3883	3856	4675	3591	0.598571	0.788797	n.108C>T
chr12-120291795-C-T	SNV	SNV	109	NR_003137.3:n.109G>A	UKBB/AllofUs	39	47	0	0	20.4	-3.81e-06	0.168097	0.149153	0.119657	0.19748	3135	5773	4871	4511	3469	6186	5766	1	3825	0.952079	0.976369				0.0156745	0.0618452	-0.0462799	0.0330012	3594	4299	4283	4028	5334	4099	0.492027	0.764272	n.109G>A
chr12-120291795-C-G	SNV	SNV	109	NR_003137.3:n.109G>C	unobserved					19.4	0	0.0232745	-0.14398	0.115376	0.0604276	2826	4247	5349	4939	3763	6102	6037	0	3979.33	0.618038	0.804643				0.0203097	0.0230532	0.035018	0.00440076	3777	4398	3995	3975	5474	4124	0.508403	0.767771	n.109G>C
chr12-120291795-C-A	SNV	SNV	109	NR_003137.3:n.109G>T	UKBB/AllofUs	5	1	0	0	19.62	0	0.248067	0.250322	0.111768	0.344111	3312	6542	4990	4596	3503	6915	6566	0	3935	0.992221	0.994065				0.0343886	0.018591	0.102203	-0.0160856	3706	4302	4218	4397	5139	3817	0.557944	0.769	n.109G>T
chr12-120291794-C-T	SNV	SNV	110	NR_003137.3:n.110G>A	UKBB/AllofUs	110	57	0	0	19.38	-3.81e-06	0.0408657	0.155965	-0.182177	0.11081	3990	7382	6259	4702	3987	6695	6515	0	4745.33	0.679441	0.828104				0.0873766	0.0776294	0.017555	0.168488	4835	5847	5006	4921	5884	4967	0.730743	0.837372	n.110G>A
chr12-120291794-C-G	SNV	SNV	110	NR_003137.3:n.110G>C	UKBB/AllofUs	13	10	0	0	19.2	0	-0.0224831	-0.183934	0.0515837	0.0269015	3255	4758	5266	4652	3890	6163	5725	0	4137	0.447904	0.674359				0.083927	0.178243	0.248137	-0.173056	3802	4930	3878	4473	5266	3508	0.720561	0.837372	n.110G>C
chr12-120291794-C-A	SNV	SNV	110	NR_003137.3:n.110G>T	UKBB/AllofUs	4	9	0	0	19.1	0	-0.158278	-0.146661	-0.256957	-0.109216	3670	5505	5671	4045	3745	5399	6054	0	4362	0.0791378	0.194773				0.079249	0.112012	0.0338521	0.0934258	3845	4762	4475	4449	4923	3945	0.706462	0.829592	n.110G>T
chr12-120291793-G-T	SNV	SNV	111	NR_003137.3:n.111C>A	UKBB/AllofUs	1	2	0	0	18.89	-3.81e-06	0.0746311	0.0874794	0.022838	0.075576	3056	5392	4081	3534	3233	5298	5355	0	3456.67	0.783596	0.874447				0.0203438	-0.129931	0.167925	0.0245805	3366	3525	3504	3823	4398	3360	0.508524	0.767771	n.111C>A
chr12-120291793-G-C	SNV	SNV	111	NR_003137.3:n.111C>G	unobserved					19.52	-3.81e-06	0.00553492	-0.136693	0.0643157	0.0509817	4530	6842	6289	5605	4578	7375	5966	0	5132.33	0.552953	0.767364				0.044315	0.0349463	-0.103726	0.203268	4878	5727	5340	4826	5930	5128	0.592381	0.785383	n.111C>G
chr12-120291793-G-A	SNV	SNV	111	NR_003137.3:n.111C>T	UKBB/AllofUs	67	47	0	0	19.89	-3.81e-06	0.0476243	0.0101199	0.189708	-0.0949556	3719	6219	5392	5242	4088	5952	5931	2	4399.67	0.701889	0.828104				0.0306547	-0.0428694	-0.0619516	0.198328	4075	4533	4218	3924	5311	4577	0.544861	0.769	n.111C>T
chr12-120291792-T-G	SNV	SNV	112	NR_003137.3:n.112A>C	UKBB/AllofUs	17	33	0	0	17.11	-3.81e-06	-0.0698723	-0.342755	0.0550776	0.0400606	4552	5960	6990	6190	4863	7775	6013	0	5468.33	0.281758	0.507919				0.0640528	-0.0209503	0.108196	0.106456	5432	6135	5580	5841	6934	5607	0.658542	0.811785	n.112A>C
chr12-120291792-T-C	SNV	SNV	112	NR_003137.3:n.112A>G	UKBB/AllofUs	132	246	0	0	17.43	0	0.235124	0.156384	0.457537	0.0534513	4439	8215	7160	8381	5620	9069	5909	0	5739.67	0.989194	0.994065				0.0599385	-0.000184368	-0.0416517	0.223194	5446	6240	5928	5593	7199	6312	0.645072	0.810635	n.112A>G
chr12-120291792-T-A	SNV	SNV	112	NR_003137.3:n.112A>T	UKBB/AllofUs	101	141	0	0	16.98	-3.81e-06	-0.0259337	-0.367286	0.1985	0.0529848	4209	5418	6400	6260	5217	8416	5724	0	5275.33	0.43507	0.668098				0.0564669	0.0255995	0.0929019	0.0524421	4920	5739	5233	5420	6427	5006	0.633562	0.808988	n.112A>T
chr12-120291791-A-T	SNV	SNV	113	NR_003137.3:n.113T>A	unobserved					15.34	-3.81e-06	0.0421971	0.0435528	-0.0728785	0.117917	3192	5463	4477	3628	3290	5552	4550	0	3653	0.683919	0.828104				-0.0939626	-0.127091	-0.195083	0.0418291	3854	4044	4284	3634	5004	3869	0.160838	0.429168	n.113T>A
chr12-120291791-A-G	SNV	SNV	113	NR_003137.3:n.113T>C	UKBB/AllofUs	9	6	0	0	15.95	0	-0.000135098	-0.0929011	0.0674752	-0.0129794	4435	6905	6376	5695	4709	7257	5978	0	5173.33	0.531756	0.74981				0.122402	-0.0712723	0.0513929	0.38863	5149	5616	5351	5385	6242	6138	0.822589	0.876355	n.113T>C
chr12-120291791-A-C	SNV	SNV	113	NR_003137.3:n.113T>G	UKBB/AllofUs	50	6	0	0	15.45	0	0.108603	0.189425	0.0394323	0.0589513	4639	8784	8000	7008	4980	8067	5322	2	5873	0.865333	0.927265				0.13113	0.156142	0.0075958	0.231193	5297	6764	5728	5592	6997	6169	0.841966	0.892848	n.113T>G
chr12-120291790-A-T	SNV	SNV	114	NR_003137.3:n.114T>A	unobserved					18.7	0	-0.0981938	-0.168196	-0.0654721	-0.0989132	3577	5286	5775	4704	3905	5670	5549	0	4419	0.199175	0.397485				-0.0524943	-0.0657152	-0.188217	0.0979923	4499	4926	4564	3890	5405	4345	0.266398	0.578958	n.114T>A
chr12-120291790-A-G	SNV	SNV	114	NR_003137.3:n.114T>C	UKBB/AllofUs	8	14	0	0	18.5	0	-0.00809683	-0.0183418	0.114028	-0.157977	4580	7509	6554	6046	4803	6694	5363	0	5312.33	0.501851	0.715603				0.013977	-0.121117	0.0955637	0.0690271	4902	5165	5153	5347	6700	5279	0.486031	0.759336	n.114T>C
chr12-120291790-A-C	SNV	SNV	114	NR_003137.3:n.114T>G	UKBB/AllofUs	1	3	0	0	18.39	1.7	-0.0459775	-0.257785	0.0941204	-0.0122675	4625	6423	6855	6237	4719	7276	5222	0	5399.67	0.362267	0.5996				-0.0287376	-0.079928	0.0105479	-0.01529	5168	5603	6117	5984	6775	5035	0.33968	0.67459	n.114T>G
chr12-120291789-C-T	SNV	SNV	115	NR_003137.3:n.115G>A	UKBB/AllofUs	87	78	0	0	19.99	1.2	-0.25407	-0.289575	-0.188633	-0.322004	2764	3755	4093	3061	3214	3998	4851	0	3357	0.0103397	0.0327828				-0.063559	-0.0381165	-0.0534023	-0.0976153	3248	3625	3397	3179	3972	2788	0.235227	0.544396	n.115G>A
chr12-120291789-C-G	SNV	SNV	115	NR_003137.3:n.115G>C	UKBB/AllofUs	1		0		19.13	1.1	-0.120656	-0.120841	0.028631	-0.307758	3413	5212	5186	4509	4031	5064	6441	0	4210	0.145418	0.311033				0.0127868	0.0738106	0.0134269	-0.0473341	3658	4412	4093	4012	4931	3584	0.481829	0.75716	n.115G>C
chr12-120291789-C-A	SNV	SNV	115	NR_003137.3:n.115G>T	UKBB/AllofUs	5	6	0	0	19.32	0	-0.411138	-0.514017	-0.542085	-0.215313	3484	4051	4782	2799	3612	4838	6008	0	3959.33	7.41e-05	0.000295652				0.0315039	-0.0926392	-0.0172022	0.205896	3241	3483	3615	3469	4279	3707	0.547842	0.769	n.115G>T
chr12-120291788-C-T	SNV	SNV	116	NR_003137.3:n.116G>A	UKBB/AllofUs	18	36	0	0	19.46	0.199997	-0.0945767	-0.180367	-0.133213	-0.00815013	3939	5772	5511	4283	4485	6935	5837	0	4645	0.208833	0.413827				-0.0345797	-0.0724024	-0.0659723	0.0361784	4530	4937	4731	4389	5926	4564	0.320938	0.66025	n.116G>A
chr12-120291788-C-G	SNV	SNV	116	NR_003137.3:n.116G>C	unobserved					18.94	0.199997	-0.153781	-0.184372	-0.076911	-0.23806	3720	5436	4763	3849	4167	5494	5991	0	4216.67	0.0855765	0.207797				-0.00815818	-0.0446963	0.114288	-0.0925228	4334	4815	4433	4660	5166	3639	0.408631	0.726905	n.116G>C
chr12-120291788-C-A	SNV	SNV	116	NR_003137.3:n.116G>T	UKBB/AllofUs		2		0	19.28	0.200001	-0.195245	-0.462894	-0.160656	-0.00018587	3967	4779	5588	4261	3646	5669	6424	0	4400.33	0.0392609	0.108521				-0.0805856	-0.314801	-0.0539038	0.128491	3962	3650	4543	4250	5175	4249	0.191457	0.479977	n.116G>T
chr12-120291787-G-T	SNV	SNV	117	NR_003137.3:n.117C>A	unobserved					19	0.5	0.0305102	-0.0782721	0.231894	-0.100091	3439	5409	4838	4843	3436	4985	5392	0	3904.33	0.643761	0.809613				0.234566	0.250497	0.314396	0.140348	3537	4822	4132	4990	4914	4068	0.972488	0.974296	n.117C>A
chr12-120291787-G-C	SNV	SNV	117	NR_003137.3:n.117C>G	unobserved					19.04	1.7	0.0541839	-0.105924	0.134855	0.0956205	3689	5692	5523	5169	5177	8602	5519	0	4796.33	0.722964	0.839822				0.112321	0.074331	0.11688	0.147297	5597	6753	6140	6466	7291	6065	0.798421	0.865458	n.117C>G
chr12-120291787-G-A	SNV	SNV	117	NR_003137.3:n.117C>T	UKBB/AllofUs	17	9	0	0	19.88	0.199997	0.0565174	-0.025998	0.145483	0.0120667	3484	5682	5527	5211	3626	5686	5389	0	4212.33	0.730281	0.84241				0.0407028	0.180843	-0.0462355	-0.0109563	3324	4318	4117	3872	4941	3683	0.579918	0.782539	n.117C>T
chr12-120291786-T-G	SNV	SNV	118	NR_003137.3:n.118A>C	UKBB/AllofUs	4	8	0	0	18.12	0.100002	-0.813525	-0.668487	-0.741802	-1.06828	5129	5358	7299	3720	5241	3886	6363	0	5889.67	1.64e-14	1.08e-13				-0.395768	-0.416268	-0.369136	-0.400358	5859	5031	6456	4854	7943	4520	0.000124132	0.00123902	n.118A>C
chr12-120291786-T-C	SNV	SNV	118	NR_003137.3:n.118A>G	UKBB/AllofUs	24	52	0	0	18.29	0	-0.871822	-0.756794	-0.916406	-0.980265	4313	4238	6562	2963	5286	4166	6215	0	5387	2.04e-16	1.46e-15				-0.351247	-0.275263	-0.431112	-0.345824	5476	5185	6123	4410	7337	4336	0.00053825	0.00460503	n.118A>G
chr12-120291786-T-A	SNV	SNV	118	NR_003137.3:n.118A>T	UKBB/AllofUs	1	4	0	0	18.21	0	-0.16865	-0.177144	0.160427	-0.527235	3190	4685	4371	4164	4041	4360	5416	0	3867.33	0.0656927	0.16791				-0.269732	-0.314275	-0.303664	-0.189715	3979	3667	4122	3243	5107	3363	0.00542071	0.0270533	n.118A>T
chr12-120291785-T-G	SNV	SNV	119	NR_003137.3:n.119A>C	unobserved					18.04	0	-0.710791	-0.97073	-0.387391	-0.812253	2813	2383	5221	3402	3676	3255	4688	0	3903.33	1.81e-11	1.02e-10				-0.44775	-0.405276	-0.514498	-0.421933	3725	3223	4228	2874	5200	2915	1.86e-05	0.000313002	n.119A>C
chr12-120291785-T-C	SNV	SNV	119	NR_003137.3:n.119A>G	UKBB/AllofUs	24	31	0	0	18.4	1.4	-0.724884	-0.618157	-0.740234	-0.854261	4820	5214	6419	3275	4988	4290	6034	1	5409	7.32e-12	4.2e-11				-0.397115	-0.460552	-0.404812	-0.324438	5105	4251	6056	4442	7119	4270	0.000118474	0.00120715	n.119A>G
chr12-120291785-T-A	SNV	SNV	119	NR_003137.3:n.119A>T	UKBB/AllofUs	3	2	0	0	18.22	0	-0.676177	-0.573249	-0.551301	-0.94198	4036	4504	5741	3339	4232	3425	6025	0	4669.67	1.56e-10	8.18e-10				-0.324922	-0.369612	-0.441584	-0.162028	4474	3968	4909	3510	5853	3929	0.00119641	0.0082675	n.119A>T
chr12-120291784-A-T	SNV	SNV	120	NR_003137.3:n.120T>A	UKBB/AllofUs	5	6	0	0	17.94	0	-0.951887	-0.921683	-1.01619	-0.955786	3691	3235	5409	2279	4007	3212	5435	0	4369	3.03e-19	2.51e-18				-0.435318	-0.546552	-0.39895	-0.358908	4376	3433	4709	3468	5746	3365	2.98e-05	0.000459046	n.120T>A
chr12-120291784-A-G	SNV	SNV	120	NR_003137.3:n.120T>C	UKBB/AllofUs	8	3	0	0	18.19	0	-1.21547	-1.13296	-1.16163	-1.3898	4692	3552	7072	2694	6039	3583	6923	0	5934.33	2.77e-30	4.11e-29				-0.497467	-0.538904	-0.635815	-0.316138	6190	4882	6735	4209	7950	4796	2.5e-06	6.8e-05	n.120T>C
chr12-120291784-A-C	SNV	SNV	120	NR_003137.3:n.120T>G	UKBB/AllofUs	5	6	0	0	18.1	1.4	-0.928632	-0.676122	-1.07125	-1.07653	3475	3611	6004	2435	5328	3928	5398	1	4935.67	2.13e-18	1.64e-17				-0.258186	-0.155396	-0.325702	-0.291917	4774	4912	5747	4453	6944	4260	0.00723243	0.034498	n.120T>G
chr12-120291783-A-T	SNV	SNV	121	NR_003137.3:n.121T>A	UKBB/AllofUs		3		0	18.24	0	-0.706118	-0.963383	-0.297417	-0.895553	4215	3589	5469	3793	4281	3578	6154	0	4655	2.44e-11	1.34e-10				-0.46067	-0.450845	-0.461045	-0.468578	4336	3635	5099	3597	6047	3282	1.12e-05	0.000208772	n.121T>A
chr12-120291783-A-G	SNV	SNV	121	NR_003137.3:n.121T>C	UKBB/AllofUs		7		0	18.39	0	-0.847407	-0.861412	-0.790351	-0.928459	3680	3363	5530	2725	4146	3387	5318	1	4452	1.33e-15	9.16e-15				-0.34607	-0.231095	-0.414076	-0.391496	4557	4449	5114	3727	6258	3583	0.000632342	0.00501224	n.121T>C
chr12-120291783-A-C	SNV	SNV	121	NR_003137.3:n.121T>G	UKBB/AllofUs		2		0	18.38	0.299999	-0.883515	-0.88843	-0.779059	-1.02105	5335	4785	7188	3570	5358	4105	5775	0	5960.33	8.15e-17	5.93e-16				-0.270336	-0.275512	-0.335528	-0.198424	5478	5186	6345	4883	7741	5067	0.00533824	0.0268908	n.121T>G
chr12-120291782-A-T	SNV	SNV	122	NR_003137.3:n.122T>A	unobserved					18.07	2	-1.39304	-1.44406	-1.27777	-1.4953	3165	1931	4499	1581	3647	2011	4852	1	3770.33	3.21e-39	8.24e-38				-0.462925	-0.450848	-0.435618	-0.500766	3377	2831	3886	2790	4343	2305	1.03e-05	0.000205116	n.122T>A
chr12-120291782-A-G	SNV	SNV	122	NR_003137.3:n.122T>C	UKBB/AllofUs		2		0	18.3	0	-1.1691	-1.03828	-1.36416	-1.14286	4170	3371	6329	2095	5032	3543	5433	0	5177	3.77e-28	4.73e-27				-0.401158	-0.432339	-0.441186	-0.328406	5191	4408	6247	4468	7045	4214	0.000102905	0.00114014	n.122T>C
chr12-120291782-A-C	SNV	SNV	122	NR_003137.3:n.122T>G	unobserved					18.17	2	-0.73702	-0.67905	-0.702344	-0.867664	4024	4173	6663	3490	5423	4621	5285	0	5370	3.31e-12	2e-11				-0.25541	-0.174867	-0.371789	-0.21803	5493	5576	6300	4728	7929	5120	0.00774069	0.0365985	n.122T>G
chr12-120291781-A-T	SNV	SNV	123	NR_003137.3:n.123T>A	unobserved					18.23	0	-0.83186	-0.622271	-1.01546	-0.895851	3661	3949	5928	2499	3881	3243	6076	0	4490	4.25e-15	2.87e-14				-0.402797	-0.292715	-0.488966	-0.425167	3936	3682	4979	3445	5655	3163	9.72e-05	0.00111421	n.123T>A
chr12-120291781-A-G	SNV	SNV	123	NR_003137.3:n.123T>C	UKBB/AllofUs	3	26	0	0	18.49	0	-0.320627	-0.269029	-0.293956	-0.436896	3672	5060	5197	3613	3679	4226	4565	0	4182.67	0.00163515	0.00599554				-0.264899	-0.131905	-0.316684	-0.344564	3777	3950	4480	3493	5466	3233	0.00612327	0.030004	n.123T>C
chr12-120291781-A-C	SNV	SNV	123	NR_003137.3:n.123T>G	UKBB/AllofUs		1		0	18.27	0.5	-0.501604	-0.213465	-0.488813	-0.840534	3712	5316	6785	4121	4973	4318	4648	0	5156.67	1.68e-06	7.44e-06				-0.292587	-0.203917	-0.397925	-0.274377	4679	4655	5266	3881	6406	3978	0.00297801	0.017076	n.123T>G
chr12-120291780-A-T	SNV	SNV	124	NR_003137.3:n.124T>A	unobserved					18.52	-0.900002	-1.21531	-1.22231	-1.3088	-1.15282	3803	2706	5460	1878	3481	2434	5223	0	4248	2.82e-30	4.11e-29				-0.514614	-0.568655	-0.54783	-0.425814	4551	3516	4935	3278	5679	3175	1.2e-06	3.8e-05	n.124T>A
chr12-120291780-A-G	SNV	SNV	124	NR_003137.3:n.124T>C	UKBB/AllofUs	6	2	0	0	18.51	0	-1.113	-0.996172	-1.28402	-1.09682	3507	2919	5387	1885	4182	3040	4991	1	4358.67	1.12e-25	1.16e-24				-0.452072	-0.425329	-0.414342	-0.515003	4342	3705	4706	3429	5792	3044	1.57e-05	0.0002734	n.124T>C
chr12-120291780-A-C	SNV	SNV	124	NR_003137.3:n.124T>G	UKBB/AllofUs	2	2	0	0	18.28	1.9	-0.708455	-0.574532	-0.838875	-0.749958	3340	3724	5715	2723	4971	4596	5165	0	4675.33	2.1e-11	1.17e-10				-0.27651	-0.270787	-0.286916	-0.270283	4761	4522	5489	4369	6603	4112	0.00455633	0.0233892	n.124T>G
chr12-120291779-C-T	SNV	SNV	125	NR_003137.3:n.125G>A	UKBB/AllofUs	6	13	0	0	19.63	0	-0.317437	-0.112627	-0.431343	-0.446341	3770	5790	5623	3554	4590	5238	6585	0	4661	0.00180107	0.00651528				-0.28452	-0.249637	-0.47106	-0.131322	4230	4077	4919	3446	5406	3707	0.00369493	0.0199629	n.125G>A
chr12-120291779-C-G	SNV	SNV	125	NR_003137.3:n.125G>C	UKBB/AllofUs	1		0		18.99	0	-0.456583	-0.322345	-0.579265	-0.50614	3067	4073	4679	2669	2910	3186	5512	0	3552	1.21e-05	4.97e-05				-0.202521	-0.083824	-0.233048	-0.289148	3409	3686	3919	3238	4471	2748	0.0254397	0.0986475	n.125G>C
chr12-120291779-C-A	SNV	SNV	125	NR_003137.3:n.125G>T	UKBB/AllofUs		1		0	19.16	0	-0.203902	-0.0488074	-0.27095	-0.329949	3590	5763	5136	3628	4007	4957	6168	0	4244.33	0.0328162	0.0921247				-0.117879	-0.190489	-0.0834678	-0.0781356	3592	3607	4061	3722	5237	3726	0.11452	0.339155	n.125G>T
chr12-120291778-T-G	SNV	SNV	126	NR_003137.3:n.126A>C	UKBB/AllofUs	2	13	0	0	18.13	0	0.0147578	-0.11653	0.135785	-0.0129818	4552	6972	6757	6328	5173	7972	5217	0	5494	0.587086	0.787163				-0.0387384	-0.127588	-0.0739128	0.0868283	4884	5123	5557	5127	6767	5398	0.307865	0.635783	n.126A>C
chr12-120291778-T-C	SNV	SNV	126	NR_003137.3:n.126A>G	UKBB/AllofUs	19	19	0	0	18.36	2.1	0.101448	-0.0738442	0.365151	-0.0249644	2889	4558	4524	4967	3329	5088	3949	0	3580.67	0.850168	0.918317				0.0251303	0.019229	-0.0189071	0.0766119	3750	4355	3974	3809	4857	3847	0.52542	0.76872	n.126A>G
chr12-120291778-T-A	SNV	SNV	126	NR_003137.3:n.126A>T	UKBB/AllofUs	5	2	0	0	18.46	0	0.0457968	0.302807	0.0526859	-0.256102	3054	6256	4106	3630	3711	4832	4683	0	3623.67	0.69589	0.828104				-0.0579093	0.074292	-0.0595976	-0.186879	3554	4288	4180	3895	5100	3365	0.250887	0.556494	n.126A>T
chr12-120291777-G-T	SNV	SNV	127	NR_003137.3:n.127C>A	UKBB/AllofUs	22	87	0	0	17.62	0	-0.0832004	-0.294948	0.17899	-0.171644	3661	4955	5169	4988	4120	5688	5699	0	4316.67	0.24095	0.457296				0.164089	0.118257	0.160593	0.214961	3871	4815	4187	4545	4945	4311	0.902251	0.933423	n.127C>A
chr12-120291777-G-C	SNV	SNV	127	NR_003137.3:n.127C>G	UKBB/AllofUs	4	3	0	0	17.8	0	-0.0184817	0.0216859	-0.0151602	-0.0999708	3627	6114	5679	4790	4471	6487	5524	1	4592.33	0.462856	0.685382				-0.191797	-0.0982797	-0.399381	-0.0761871	4314	4618	4451	3277	5178	3689	0.031619	0.119179	n.127C>G
chr12-120291777-G-A	SNV	SNV	127	NR_003137.3:n.127C>T	UKBB/AllofUs	111	104	0	0	18.73	0	-0.205644	-0.432773	-0.00450768	-0.217651	3646	4485	5323	4523	3831	5123	5854	0	4266.67	0.0316311	0.0902072				-0.131086	-0.0328519	-0.251572	-0.107291	3454	3869	4308	3514	4918	3429	0.0934493	0.291151	n.127C>T
chr12-120291776-T-G	SNV	SNV	128	NR_003137.3:n.128A>C	UKBB/AllofUs	12	2	0	0	15.5	0	0.0291294	-0.177759	0.156758	0.0703899	4949	7265	7072	6720	4526	7390	5959	1	5515.67	0.638899	0.809613				-0.214336	-0.233102	-0.22761	-0.180754	5308	5175	5544	4598	6518	4319	0.0198363	0.0774765	n.128A>C
chr12-120291776-T-C	SNV	SNV	128	NR_003137.3:n.128A>G	UKBB/AllofUs	199	84	1	0	15.74	-3.81e-06	-0.0424536	-0.170963	0.13667	-0.131067	6966	10274	8774	8222	6532	9275	7287	0	7424	0.374791	0.61402				0.0749475	0.250655	0.0270912	-0.0513611	6329	8629	6980	6907	8362	6061	0.693214	0.824817	n.128A>G
chr12-120291776-T-A	SNV	SNV	128	NR_003137.3:n.128A>T	UKBB/AllofUs	2	1	0	0	15.38	0	-0.0281878	-0.0520772	-0.205707	0.13522	4965	7952	7424	5487	4005	6840	6782	0	5464.67	0.426721	0.666675				-0.082592	-0.151394	-0.145415	0.0505755	4974	5132	5418	4757	6623	5152	0.186649	0.472319	n.128A>T
chr12-120291775-C-T	SNV	SNV	129	NR_003137.3:n.129G>A	UKBB/AllofUs	5	3	0	0	18.89	-3.81e-06	-0.476364	-0.420031	-0.506655	-0.540406	3402	4222	5136	3081	3891	4160	6006	1	4143	5.19e-06	2.2e-05				-0.34744	-0.471198	-0.337507	-0.23207	3973	3284	4147	3187	5095	3258	0.000606073	0.00498811	n.129G>A
chr12-120291775-C-G	SNV	SNV	129	NR_003137.3:n.129G>C	UKBB/AllofUs		10		0	18.71	-3.81e-06	-0.495336	-0.471234	-0.490679	-0.562094	3120	3737	4275	2593	3159	3327	5407	0	3518	2.24e-06	9.73e-06				-0.29506	-0.359348	-0.356522	-0.167768	3634	3246	3999	3033	4991	3337	0.00278483	0.0163155	n.129G>C
chr12-120291775-C-A	SNV	SNV	129	NR_003137.3:n.129G>T	unobserved					18.65	-3.81e-06	-0.510083	-0.338284	-0.320764	-0.9092	6941	9116	11412	7788	5608	4643	7238	0	7987	1.14e-06	5.16e-06				-0.223309	-0.307456	-0.244489	-0.116439	5389	4990	5974	4897	6622	4588	0.0163148	0.0671273	n.129G>T
chr12-120291774-A-T	SNV	SNV	130	NR_003137.3:n.130T>A	UKBB/AllofUs	1	1	0	0	17.86	0	-0.220696	-0.226516	-0.327068	-0.146505	4041	5735	5509	3743	3994	5611	5691	0	4514.67	0.0227922	0.0672971				-0.0743035	-0.0893347	-0.00282073	-0.129212	4123	4441	4420	4284	5650	3880	0.206992	0.503926	n.130T>A
chr12-120291774-A-G	SNV	SNV	130	NR_003137.3:n.130T>C	UKBB/AllofUs	1	3	0	0	18	0	-0.0828484	-0.134487	0.229474	-0.381532	3936	5954	6205	6201	5480	6541	5465	0	5207	0.241985	0.457648				-0.248505	-0.169196	-0.514281	-0.0604959	4448	4533	5301	3604	6048	4356	0.00914319	0.0421212	n.130T>C
chr12-120291774-A-C	SNV	SNV	130	NR_003137.3:n.130T>G	UKBB/AllofUs	2	8	0	0	17.9	0	-0.0654597	-0.185787	0.0028003	-0.0513919	4047	5908	6193	5289	5114	7674	5543	0	5118	0.295967	0.528233				-0.0105733	0.0710944	-0.106509	0.00523767	5264	6337	5786	5219	6861	5172	0.400343	0.719284	n.130T>G
chr12-120291773-G-T	SNV	SNV	131	NR_003137.3:n.131C>A	UKBB/AllofUs	3	7	0	0	18.26	0	-0.851315	-0.626945	-0.870488	-1.09451	3352	3604	4559	2125	3924	2857	6223	0	3945	9.86e-16	6.9e-15				-0.224941	-0.0372949	-0.406036	-0.22995	3436	3837	3934	2883	4591	2940	0.0157355	0.0652417	n.131C>A
chr12-120291773-G-C	SNV	SNV	131	NR_003137.3:n.131C>G	UKBB/AllofUs	22	25	0	0	18.69	-3.81e-06	-0.247434	-0.334889	-0.060862	-0.384551	3937	5183	4922	4022	3610	4300	6164	1	4156.33	0.0121852	0.0379644				-0.24034	-0.180489	-0.302586	-0.236401	3673	3714	4124	3247	4908	3129	0.0110849	0.0481836	n.131C>G
chr12-120291773-G-A	SNV	SNV	131	NR_003137.3:n.131C>T	UKBB/AllofUs	117	202	0	0	18.73	0	-0.0681919	-0.197749	-0.209679	0.164852	3124	4523	4415	3254	2872	5007	5498	0	3470.33	0.28713	0.515878				-0.110006	-0.136837	-0.128066	-0.0635724	3149	3282	3627	3223	4383	3150	0.128584	0.368652	n.131C>T
chr12-120291772-A-T	SNV	SNV	132	NR_003137.3:n.132T>A	UKBB/AllofUs	2		0		17.6	0	-0.0345751	-0.145013	0.0589489	-0.055661	3486	5235	4952	4397	3041	4550	5125	0	3826.33	0.403255	0.646888				-0.096714	-0.0293897	-0.0245595	-0.23465	3533	3967	3689	3522	4736	3023	0.154961	0.415541	n.132T>A
chr12-120291772-A-G	SNV	SNV	132	NR_003137.3:n.132T>C	UKBB/AllofUs	8	15	0	0	17.96	-3.81e-06	-0.12847	-0.122577	-0.136417	-0.164417	3802	5799	6845	5308	4054	5625	5786	0	4900.33	0.12925	0.291489				-0.0573385	0.043002	-0.0510111	-0.162463	4274	5046	4855	4551	6044	4056	0.252499	0.557774	n.132T>C
chr12-120291772-A-C	SNV	SNV	132	NR_003137.3:n.132T>G	UKBB/AllofUs	1		0		17.82	0	-0.130457	-0.152164	-0.0583024	-0.218906	5643	8432	8810	7212	5627	7518	7212	3	6693.33	0.125346	0.285068				-0.0753496	-0.160888	-0.123049	0.059432	5561	5700	6548	5839	7487	5860	0.204355	0.500669	n.132T>G
chr12-120291771-G-T	SNV	SNV	133	NR_003137.3:n.133C>A	UKBB/AllofUs	3		0		18.74	0	-0.150198	-0.409737	-0.0375958	-0.0412609	3329	4161	4423	3673	3208	4848	5966	0	3653.33	0.0909812	0.215083				-0.0265878	0.0758523	0.00396734	-0.15804	3060	3696	3588	3494	4595	3093	0.346682	0.67459	n.133C>A
chr12-120291771-G-C	SNV	SNV	133	NR_003137.3:n.133C>G	UKBB/AllofUs	14	26	0	0	18.89	0	0.167485	-0.0571714	0.538459	-0.0168315	4235	6759	5788	7166	5356	8232	6592	0	5126.33	0.951502	0.976369				-0.0899335	-0.0996453	-0.0557064	-0.112906	5241	5605	5894	5507	6983	4850	0.169705	0.446199	n.133C>G
chr12-120291771-G-A	SNV	SNV	133	NR_003137.3:n.133C>T	UKBB/AllofUs	115	50	0	1	19.19	-3.81e-06	-0.0607952	0.0345041	-0.0567929	-0.198097	2941	5002	4021	3295	3170	4297	5518	0	3377.33	0.311335	0.548398				-0.0109335	-0.0740001	-0.0720359	0.114778	3215	3500	3347	3092	3990	3245	0.399111	0.719284	n.133C>T
chr12-120291770-A-T	SNV	SNV	134	NR_003137.3:n.134T>A	UKBB/AllofUs		5		0	16.26	-3.81e-06	-0.04827	-0.301667	-0.000345908	0.119203	3736	5033	5337	4548	3653	6170	5374	0	4242	0.354197	0.59106				0.00624088	-0.00259443	-0.0899637	0.112824	3718	4253	4224	3854	5069	4117	0.458768	0.747385	n.134T>A
chr12-120291770-A-G	SNV	SNV	134	NR_003137.3:n.134T>C	UKBB/AllofUs	1030	1151	0	0	16.64	0	0.00908455	0.0987229	-0.0293094	-0.0801599	3219	5724	5553	4638	4255	6259	4670	0	4342.33	0.566151	0.776135				-0.0666783	-0.094715	-0.0860191	-0.0177579	4144	4447	4877	4462	5800	4303	0.226818	0.534962	n.134T>C
chr12-120291770-A-C	SNV	SNV	134	NR_003137.3:n.134T>G	UKBB/AllofUs	3	10	0	0	16.31	0	-0.0812434	-0.0191555	-0.203537	-0.0590381	3910	6407	6324	4681	5239	7820	5573	0	5157.67	0.246734	0.463378				0.121487	0.135418	0.0429651	0.187622	5353	6738	6108	6111	7512	6426	0.820474	0.876355	n.134T>G
chr12-120291769-T-G	SNV	SNV	135	NR_003137.3:n.135A>C	UKBB/AllofUs	1	1	0	0	16.4	0	0.00325582	-0.0725845	-0.120376	0.164727	3466	5473	5239	4108	3878	6760	4896	0	4194.33	0.544447	0.762226				0.0553541	0.191352	-0.037628	0.0138808	3990	5221	4473	4232	5421	4111	0.629846	0.808988	n.135A>C
chr12-120291769-T-C	SNV	SNV	135	NR_003137.3:n.135A>G	UKBB/AllofUs	35	57	0	0	16.83	0	0.0353879	-0.0222292	0.0610005	0.0293924	4300	7031	6913	6147	5177	8216	6226	0	5463.33	0.660748	0.81872				0.0238528	-0.0492345	-0.0353056	0.157642	5489	6079	5826	5521	7036	5895	0.520913	0.76872	n.135A>G
chr12-120291769-T-A	SNV	SNV	135	NR_003137.3:n.135A>T	UKBB/AllofUs		1		0	16.34	0	-0.161939	-0.30844	-0.176654	-0.038724	3679	4933	5348	4033	3497	5294	5351	0	4174.67	0.0741719	0.185086				0.0316918	0.117552	0.00123591	-0.0221694	3856	4794	4351	4229	5181	3832	0.548501	0.769	n.135A>T
chr12-120291768-G-T	SNV	SNV	136	NR_003137.3:n.136C>A	UKBB/AllofUs	5	3	0	0	18.96	-3.81e-06	-0.17699	-0.194448	-0.198529	-0.175992	3560	5166	5563	4132	3650	5024	6082	0	4257.67	0.0562265	0.148559				0.122451	-0.0560071	0.175108	0.249795	3900	4299	3980	4364	4855	4336	0.8227	0.876355	n.136C>A
chr12-120291768-G-GT	control_insertion	1 nt insertion control	135	NR_003137.3:n.135dup	unobserved					19.64	0	0.0552603	-0.12067	0.120465	0.127986	3040	4643	4224	3914	2811	4777	4948	0	3358.33	0.726351	0.840136				-0.122951	0.0233314	-0.23021	-0.160432	3140	3657	3375	2794	4372	2938	0.106059	0.318578	n.135dup
chr12-120291768-G-GC	control_insertion	1 nt insertion control	135	NR_003137.3:n.135_136insG	unobserved					19.75	0	-0.110781	-0.114166	-0.341284	0.0851067	3158	4845	4651	3129	3105	5122	5129	0	3638	0.16772	0.347697				-0.0529867	0.0399773	-0.0665296	-0.130865	3188	3756	3441	3191	4276	2933	0.264968	0.578209	n.135_136insG
chr12-120291768-G-GA	control_insertion	1 nt insertion control	135	NR_003137.3:n.135_136insT	unobserved					19.56	0	0.114699	0.175466	0.0189693	0.111661	2833	5313	4371	3775	2818	4735	5081	0	3340.67	0.877393	0.929106				-0.108415	-0.213008	-0.0945785	-0.0161145	3339	3301	3237	2944	4054	3011	0.131567	0.373234	n.135_136insT
chr12-120291768-G-C	SNV	SNV	136	NR_003137.3:n.136C>G	UKBB/AllofUs	13	11	0	0	19.61	-3.81e-06	-0.0236259	-0.0629972	-0.0304222	-0.0154584	2644	4203	4177	3486	2947	4534	4737	0	3256	0.443647	0.674359				0.0414571	0.0429984	0.0137531	0.0691629	3161	3732	3526	3457	4188	3300	0.582527	0.782539	n.136C>G
chr12-120291768-G-A	SNV	SNV	136	NR_003137.3:n.136C>T	UKBB/AllofUs	42	72	0	0	19.17	-3.81e-06	-0.0992164	-0.366094	0.130099	-0.0996545	3000	3865	3215	2999	3160	4586	5628	0	3125	0.196495	0.395189				0.0887817	0.0720896	0.134884	0.060915	2980	3590	3362	3585	4369	3423	0.734836	0.837372	n.136C>T
chr12-120291767-C-T	SNV	SNV	137	NR_003137.3:n.137G>A	UKBB/AllofUs	96	201	0	0	19.78	-3.81e-06	-0.0105849	-0.029314	-0.0225477	-0.017893	2551	4151	4134	3469	3105	4769	4705	1	3263.33	0.492496	0.710816				-0.0632969	-0.0703873	-0.0525947	-0.0653657	3513	3834	3645	3413	4759	3416	0.235941	0.544396	n.137G>A
chr12-120291767-C-G	SNV	SNV	137	NR_003137.3:n.137G>C	UKBB/AllofUs	1	1	0	0	18.97	0	0.0186849	0.182322	-0.0648988	-0.0993686	3034	5717	4710	3838	3827	5555	4983	0	3857	0.601438	0.794547				0.0657478	0.0650101	0.116737	0.0170392	3944	4728	4661	4908	5196	3949	0.664035	0.811785	n.137G>C
chr12-120291767-C-CG	control_insertion	1 nt insertion control	136	NR_003137.3:n.136dup	unobserved					19.18	0	-0.233266	-0.498155	0.00747436	-0.247116	3132	3682	4476	3835	3504	4591	5287	0	3704	0.0171005	0.0517893				0.0697797	0.0298082	0.143676	0.0373976	3626	4242	3775	4050	4734	3649	0.676958	0.816633	n.136dup
chr12-120291767-C-A	SNV	SNV	137	NR_003137.3:n.137G>T	unobserved					19.13	-3.81e-06	0.0152496	0.111821	-0.0980401	-0.00603176	4318	7748	7322	5831	3407	5276	4721	0	5015.67	0.588891	0.787312				0.0606536	0.00679176	0.0940046	0.0827075	3138	3613	3723	3859	4350	3460	0.647427	0.810635	n.137G>T
chr12-120291766-C-T	SNV	SNV	138	NR_003137.3:n.138G>A	UKBB/AllofUs	28	37	0	0	18.42	-3.81e-06	0.0731668	0.0609805	0.190085	-0.0695655	3660	6340	5732	5574	3798	5628	6419	0	4396.67	0.779526	0.873125				0.0610904	0.230728	-0.149009	0.103095	3829	5149	4630	4055	5671	4575	0.648862	0.810635	n.138G>A
chr12-120291766-C-G	SNV	SNV	138	NR_003137.3:n.138G>C	unobserved					18.77	0	-0.0409946	0.094681	-0.173356	-0.0823086	3470	6153	6328	4783	3782	5555	5534	0	4526.67	0.380016	0.616954				-0.148392	-0.203861	-0.185572	-0.0542017	4518	4495	5051	4313	5777	4179	0.0703632	0.229853	n.138G>C
chr12-120291766-C-A	SNV	SNV	138	NR_003137.3:n.138G>T	UKBB/AllofUs	2	5	0	0	19.27	0	0.0755807	-0.0654766	0.22675	0.0274684	3679	5838	5534	5520	4286	6793	7192	0	4499.67	0.786211	0.875554				-0.149002	-0.105003	-0.322726	-0.0177337	3970	4230	4701	3650	5374	3987	0.0696383	0.229853	n.138G>T
chr12-120291765-T-G	SNV	SNV	139	NR_003137.3:n.139A>C	UKBB/AllofUs	4	2	0	0	17.51	0	-0.204946	0.00398332	-0.374249	-0.282572	4261	7095	6048	3977	4174	5336	5627	0	4827.67	0.0321017	0.0910675				-0.184438	-0.0920027	-0.244191	-0.215577	4392	4722	5130	4206	6062	3921	0.0365395	0.133447	n.139A>C
chr12-120291765-T-C	SNV	SNV	139	NR_003137.3:n.139A>G	UKBB/AllofUs	15	15	0	0	18.32	0	-0.257943	-0.166201	-0.381693	-0.263936	4454	6591	6842	4476	5773	7476	5847	1	5689.67	0.00937933	0.0302722				0.0544331	0.100536	0.0691757	-0.0048694	5611	6894	6105	6220	7672	5743	0.626762	0.808988	n.139A>G
chr12-120291765-T-A	SNV	SNV	139	NR_003137.3:n.139A>T	UKBB/AllofUs	1	1	0	0	18.12	0	-0.301569	-0.411472	-0.168072	-0.363161	4388	5478	6293	4774	4552	5503	6314	0	5077.67	0.00287697	0.0102019				-0.107368	-0.165768	-0.0587422	-0.0960504	4783	4886	5072	4729	6253	4394	0.133554	0.374947	n.139A>T
chr12-120291764-C-T	SNV	SNV	140	NR_003137.3:n.140G>A	UKBB/AllofUs	37	50	0	0	18.38	0	-0.42352	-0.331836	-0.443299	-0.533424	3818	5037	5011	3141	4050	4351	6052	0	4293	4.6e-05	0.000184907				-0.32108	-0.23521	-0.392109	-0.334378	3625	3529	4207	3113	5258	3132	0.00133865	0.00913335	n.140G>A
chr12-120291764-C-G	SNV	SNV	140	NR_003137.3:n.140G>C	UKBB/AllofUs	3	4	0	0	18.23	0	-0.609981	-0.47672	-0.647409	-0.743814	4902	5849	6335	3447	4476	4156	6944	0	5237.67	7.21e-09	3.66e-08				-0.273758	-0.353543	-0.204223	-0.261964	4459	3999	4730	3987	6399	4008	0.00489127	0.0248716	n.140G>C
chr12-120291764-C-A	SNV	SNV	140	NR_003137.3:n.140G>T	UKBB/AllofUs	3	1	0	0	18.32	0	-0.636836	-0.600964	-0.518719	-0.828825	2977	3259	4448	2646	3514	3076	6257	0	3646.33	1.59e-09	8.26e-09				-0.236965	-0.175158	-0.378653	-0.15554	3287	3336	3856	2880	4894	3300	0.0119867	0.0512764	n.140G>T
chr12-120291763-T-G	SNV	SNV	141	NR_003137.3:n.141A>C	UKBB/AllofUs	8	8	0	0	17.3	0	-0.208676	-0.258341	-0.225263	-0.180423	5327	7395	6697	4883	5199	7134	6896	1	5741	0.0296529	0.0850156				-0.0213415	-0.0433767	-0.168735	0.14963	5536	6156	5923	5117	7164	5969	0.363984	0.688377	n.141A>C
chr12-120291763-T-C	SNV	SNV	141	NR_003137.3:n.141A>G	UKBB/AllofUs	935	1625	2	2	17.45	0	0.00847965	0.146048	-0.176799	0.0181902	3839	7054	5692	4292	4414	6951	5681	1	4648.33	0.563907	0.775372				0.01008	0.0252165	0.0134148	-0.00684838	4267	4976	4546	4456	5664	4234	0.472281	0.75716	n.141A>G
chr12-120291763-T-A	SNV	SNV	141	NR_003137.3:n.141A>T	UKBB/AllofUs	1	5	0	0	17.64	0	-0.121821	-0.457815	0.15775	-0.103398	4231	5115	6311	6001	4226	6117	6650	0	4922.67	0.142925	0.310803				-0.242427	-0.218427	-0.297672	-0.209639	4706	4635	4858	3838	6228	4045	0.0105572	0.046642	n.141A>T
chr12-120291762-G-T	SNV	SNV	142	NR_003137.3:n.142C>A	UKBB/AllofUs	1		0		19.55	-3.81e-06	-0.458986	-0.585259	0.00190186	-0.831603	4058	4491	5481	4678	3673	3209	5687	0	4404	1.09e-05	4.53e-05				-0.282765	-0.278823	-0.244617	-0.323312	3677	3473	4197	3440	4878	2928	0.00387007	0.0206532	n.142C>A
chr12-120291762-G-C	SNV	SNV	142	NR_003137.3:n.142C>G	UKBB/AllofUs	3	4	0	0	19.51	0	-0.480255	-0.645222	-0.343962	-0.489582	4770	5064	6442	4326	5099	5647	6498	0	5437	4.38e-06	1.87e-05				-0.299745	-0.239349	-0.390782	-0.26756	4988	4842	5429	4021	6746	4209	0.00244961	0.0146705	n.142C>G
chr12-120291762-G-A	SNV	SNV	142	NR_003137.3:n.142C>T	UKBB/AllofUs	13	13	0	0	19.8	-3.81e-06	-0.060242	-0.0353136	-0.0681541	-0.115258	4146	6718	5755	4679	3930	5642	6260	0	4610.33	0.31318	0.549011				-0.167334	-0.17669	-0.220841	-0.102929	3977	4032	4558	3798	5232	3659	0.0504139	0.176449	n.142C>T
chr12-120291761-A-T	SNV	SNV	143	NR_003137.3:n.143T>A	UKBB/AllofUs	8		0		18.06	-3.81e-06	-0.174976	-0.146066	-0.1168	-0.300062	3110	4667	4375	3439	3966	5009	5022	0	3817	0.0584075	0.153569				-0.217336	-0.122401	-0.17626	-0.351804	3661	3854	4026	3460	4836	2846	0.0185934	0.0731521	n.143T>A
chr12-120291761-A-G	SNV	SNV	143	NR_003137.3:n.143T>C	UKBB/AllofUs	2	3	0	0	18.4	-3.81e-06	-0.016408	-0.163567	0.236595	-0.160251	3832	5681	5580	5604	4342	6042	5664	0	4584.67	0.470626	0.69308				-0.1864	-0.172348	-0.330005	-0.0553048	4501	4577	4928	3807	5567	4024	0.0351698	0.130607	n.143T>C
chr12-120291761-A-C	SNV	SNV	143	NR_003137.3:n.143T>G	UKBB/AllofUs		3		0	18.21	0	0.0106818	0.345714	-0.28798	-0.0636881	4765	10055	8447	5897	5307	7896	6301	0	6173	0.572067	0.780618				-0.0560275	-0.0476835	-0.0481585	-0.0706974	5392	5978	5777	5426	7580	5421	0.256222	0.563689	n.143T>G
chr12-120291760-C-T	SNV	SNV	144	NR_003137.3:n.144G>A	UKBB/AllofUs	6	5	0	0	19.04	0	0.0476956	-0.21317	0.217128	0.101128	3381	4843	5021	4975	3798	6335	5785	1	4066.67	0.702122	0.828104				0.0466139	0.0481396	-0.0447681	0.138013	3906	4628	4116	3875	4755	3930	0.600266	0.788797	n.144G>A
chr12-120291760-C-G	SNV	SNV	144	NR_003137.3:n.144G>C	UKBB/AllofUs		5		0	18.84	0	-0.026998	-0.223468	-0.0246831	0.129157	3112	4426	4380	3670	3415	5808	5972	0	3635.67	0.431124	0.668098				-0.0216264	0.0259478	-0.0114824	-0.0778016	3742	4366	3992	3846	5129	3650	0.363037	0.688377	n.144G>C
chr12-120291760-C-A	SNV	SNV	144	NR_003137.3:n.144G>T	UKBB/AllofUs		3		0	18.74	0	0.000449914	-0.0573377	-0.0375028	0.0581902	3825	6104	5575	4630	3893	6303	7004	0	4431	0.533948	0.74981				-0.0289328	-0.157118	0.0392557	0.0326065	4263	4381	4330	4321	5286	4061	0.339047	0.67459	n.144G>T
chr12-120291759-T-G	SNV	SNV	145	NR_003137.3:n.145A>C	UKBB/AllofUs	11	2	0	0	13.78	0	0.137717	-0.00577341	0.386186	-0.00526149	3785	6260	5375	5988	4223	6543	5366	1	4461	0.916054	0.956886				-0.0517747	0.0178581	-0.0471835	-0.124456	4269	4953	4790	4502	5688	3919	0.268495	0.578958	n.145A>C
chr12-120291759-T-C	SNV	SNV	145	NR_003137.3:n.145A>G	UKBB/AllofUs	219	188	0	0	13.93	0	0.0129193	0.116924	0.0171226	-0.133289	4205	7572	6155	5309	4342	6156	5306	0	4900.67	0.580326	0.783848				-0.0413946	-0.0350613	-0.0435048	-0.0440746	4754	5317	5561	5240	6508	4741	0.29964	0.623576	n.145A>G
chr12-120291759-T-A	SNV	SNV	145	NR_003137.3:n.145A>T	UKBB/AllofUs	3	1	0	0	13.64	0	-0.123272	-0.287524	-0.101028	-0.0192642	3640	4952	5139	4084	3456	5303	5355	0	4078.33	0.13986	0.308286				-0.0213999	-0.0447063	-0.144659	0.126709	4127	4585	4056	3563	5018	4115	0.36379	0.688377	n.145A>T
chr12-120291758-T-G	SNV	SNV		NC_000012.12:g.120291758T>G						0.03		-0.0484399	-0.0798323	0.0281577	-0.131645	2831	4448	4005	3481	3512	4985	4599	0	3449.33	0.353602	0.59106				-0.000524876	-0.0563813	0.0686709	-0.0123212	3607	3975	4058	4133	4849	3611	0.435077	0.743493
chr12-120291758-T-C	SNV	SNV		NC_000012.12:g.120291758T>C						0.035		-0.0803111	-0.256186	0.109064	-0.131812	4822	6704	7623	7008	5434	7712	5944	0	5959.67	0.249515	0.466783				0.028625	0.2027	-0.0103159	-0.104966	5815	7669	6594	6358	7725	5395	0.537728	0.769
chr12-120291758-T-A	SNV	SNV		NC_000012.12:g.120291758T>A						0.029		-0.11423	-0.102709	0.0247175	-0.3027	3382	5230	5079	4404	4216	5315	5394	0	4225.67	0.159692	0.337545				0.17	0.329557	0.277975	-0.095988	3390	4882	3740	4404	4854	3411	0.910984	0.939923
chr12-120291757-A-T	SNV	SNV		NC_000012.12:g.120291757A>T						0.146		-0.0535856	-0.397267	0.260042	-0.0615321	2826	3563	3227	3294	2893	4311	3694	1	2982	0.335741	0.572672				0.0883231	0.00161574	0.0636375	0.201259	2730	3132	3013	3058	3708	3202	0.733504	0.837372
chr12-120291757-A-G	SNV	SNV		NC_000012.12:g.120291757A>G						0.186		0.067966	-0.229966	0.228407	0.167457	3920	5550	5783	5775	4362	7618	5474	0	4688.33	0.764721	0.864119				0.00407511	0.138851	0.0762172	-0.2013	4749	5992	5121	5243	6212	4058	0.451164	0.746428
chr12-120291757-A-C	SNV	SNV		NC_000012.12:g.120291757A>C						0.161		0.0314897	-0.0249164	0.115213	-0.033828	3789	6184	6710	6195	5087	7727	4626	0	5195.33	0.647197	0.811254				-0.047796	-0.0695372	-0.0943929	0.0220851	5119	5590	5742	5223	6801	5187	0.280239	0.597031
chr12-120291756-A-T	SNV	SNV		NC_000012.12:g.120291756A>T						0.001		-0.163355	-0.283326	-0.0913937	-0.153344	4078	5564	5531	4425	4661	6517	5891	0	4756.67	0.0723177	0.181299				-0.0193646	-0.120206	-0.108481	0.172136	4179	4406	4686	4221	5172	4377	0.370579	0.693338
chr12-120291756-A-G	SNV	SNV		NC_000012.12:g.120291756A>G						0.001		0.0715893	0.0630913	0.0485279	0.0651487	4343	7534	6272	5529	4773	7765	5765	0	5129.33	0.775092	0.872181				0.109387	0.125366	-0.0148899	0.219228	4604	5755	5226	5023	6440	5631	0.791031	0.861345
chr12-120291756-A-C	SNV	SNV		NC_000012.12:g.120291756A>C						0.001		0.0451477	0.00592427	0.153585	-0.0620657	5119	8535	9005	8538	5107	7607	5168	2	6410.33	0.693746	0.828104				0.0383239	-0.00433884	0.0205883	0.100265	5214	5957	5768	5682	6898	5554	0.571664	0.778815
chr12-120291755-A-T	SNV	SNV		NC_000012.12:g.120291755A>T						0.028		0.242529	0.189955	0.522663	-0.02303	3056	5789	4902	6003	3731	5710	5573	0	3896.33	0.991032	0.994065				0.0473961	-0.0308381	0.0180032	0.156566	4141	4645	4018	3951	4957	4150	0.60294	0.788797
chr12-120291755-A-G	SNV	SNV		NC_000012.12:g.120291755A>G						0.034		-0.122954	-0.0838778	-0.316616	-0.00636959	4385	6870	6397	4378	5212	8069	5945	0	5331.33	0.140528	0.308286				0.10452	-0.00928976	0.132263	0.19213	5484	6244	5933	6315	6815	5848	0.778429	0.852791
chr12-120291755-A-C	SNV	SNV		NC_000012.12:g.120291755A>C						0.031		0.107022	0.197243	0.137991	-0.0521691	4491	8550	8283	7769	4696	7043	5625	0	5823.33	0.862076	0.925615				0.0242147	0.018655	-0.0551042	0.110636	4538	5268	5255	4912	6200	5028	0.52219	0.76872
chr12-120291754-A-T	SNV	SNV		NC_000012.12:g.120291754A>T						0.003		-0.0153572	0.062986	-0.114615	-0.0324423	3343	5799	4691	3693	3664	5571	4676	0	3899.33	0.474568	0.693915				-0.104628	-0.0409393	-0.0699215	-0.201481	3442	3834	4076	3771	4959	3239	0.138854	0.381853
chr12-120291754-A-G	SNV	SNV		NC_000012.12:g.120291754A>G						0.003		-0.14921	-0.214465	-0.136696	-0.134468	4463	6387	5968	4627	4719	6685	5742	0	5050	0.0925156	0.216808				0.0666646	-0.146677	0.108338	0.239876	4581	4742	5205	5449	6008	5329	0.666991	0.811785
chr12-120291754-A-C	SNV	SNV		NC_000012.12:g.120291754A>C						0.003		0.150822	0.442672	-0.0869968	0.0587911	4983	11246	9544	7659	4331	7015	5744	2	6286	0.93352	0.968894				0.0871537	0.205754	0.0231333	0.0341171	4533	5991	5239	5170	6699	5152	0.730091	0.837372
chr12-120291753-A-T	SNV	SNV		NC_000012.12:g.120291753A>T						0.001		4.2e-05	-0.178805	-0.104042	0.244974	3148	4618	4629	3671	2980	5492	4268	1	3585.67	0.532419	0.74981				-0.0146562	-0.211707	-0.0652041	0.234485	3623	3585	4067	3775	4427	3912	0.386436	0.710543
chr12-120291753-A-G	SNV	SNV		NC_000012.12:g.120291753A>G						0.001		-0.0792588	-0.463553	0.0873892	0.100387	4208	5067	6346	5747	4686	7812	6026	0	5080	0.252674	0.468011				0.0200435	-0.0917879	0.116439	0.0370228	5007	5384	5571	5865	6426	4952	0.507463	0.767771
chr12-120291753-A-C	SNV	SNV		NC_000012.12:g.120291753A>C						0.001		-0.0133479	0.198658	0.0140883	-0.29079	4749	9050	9357	8054	4367	5551	4545	1	6157.67	0.482112	0.702022				0.00993298	0.0766955	-0.100527	0.0551735	4503	5442	5008	4536	6115	4772	0.471763	0.75716
