# Supplementary material for: Saturation editing of RNU4-2 reveals distinct dominant and recessive disorders
Source: Nature. 2026 Apr 8;654(8118):429–36. doi: 10.1038/s41586-026-10334-9 (PMC13253345; doi:10.1038/s41586-026-10334-9)
Supplement: Supplementary file 4 — Oligonucleotide sequences used in this study. [file 41586_2026_10334_MOESM4_ESM.xlsx]

## Sheet: RNU4_2_ST6
Supplementary Table 3. Oligonucleotide sequences used in this study.
Name	Sequence (5’->3’)	Ordering comments	Purpose
RNU4_2_FP1	TGACTTTTCTTGCCAGCTG	IDT, 25 nM standard desalting	Forward primer for nested PCR 1
RNU4_2_RP1	GCCCAGGTCTTCGTAAAAAG	IDT, 25 nM standard desalting	Reverse primer for nested PCR 1
RNU4_2_FP2	CGGTACCCGGGGATCACGAAGTCTGTCGCTCA	IDT, 25 nM standard desalting	Forward primer for nested PCR 1
RNU4_2_RP2	CGACTCTAGAGGATCGGGAACAAGTACCACACTAG	IDT, 25 nM standard desalting	Reverse primer for nested PCR 2
RNU4_2_NXT_FP2	TCGTCGGCAGCGTCAGATGTGTATAAGAGACAGATGGTAGTCATCATCCGTGG	IDT, 25 nM standard desalting	Forward primer for nested PCR 2 (nextera tagging)
RNU4_2_NXT_RP2	GTCTCGTGGGCTCGGAGATGTGTATAAGAGACAGCCTAAAACCCTTTTCTTTAGAC	IDT, 25 nM standard desalting	Reverse primer for nested PCR 2 (nextera tagging)
RNU4_2_lib_FP	CGCGAACAGAACCTTTCC	IDT, 25 nM standard desalting	Forward primer for Twist oligopool library amplification
RNU4_2_lib_RP	CCTAAAACCCTTTTCTTTAGAC	IDT, 25 nM standard desalting	Reverse primer for Twist oligopool library amplification
RNU4_2_lin_FP	AAGAAAAGGGTTTTAGGAAGTTGTATTATAGCAGGTTGTGTC	IDT, 25 nM standard desalting	Forward primer for pUC19 with RNU4-2 homology arms linearization
RNU4_2_lin_RP	GGAAAGGTTCTGTTCGCGCCCCGCTCGCCCACGGATGATGACTACCAT	IDT, 25 nM standard desalting	Reverse primer for pUC19 with RNU4-2 homology arms linearization
RNU4_2_indexing_FP	AATGATACGGCGACCACCGAGATCTACAC[i5]TCGTCGGCAGCGTC	Sigma-Aldrich, 25 nM standard desalting	Forward primer for indexing PCR
RNU4_2_indexing_RP	CAAGCAGAAGACGGCATACGAGAT[i7]GTCTCGTGGGCTCGG	Sigma-Aldrich, 25 nM standard desalting	Reverse primer for indexing PCR
RNU4_2_gRNA_FD	CACCGATGGTAGTCATCATCCGTGG	IDT, 25 nM standard desalting	Forward duplex primer for sgRNA ligation into pX459
RNU4_2_gRNA_RD	AAACCCACGGATGATGACTACCATC	IDT, 25 nM standard desalting	Reverse duplex primer for sgRNA ligation into pX459
RNU4_2_and_1_FP1	TACAGGCTGGAGGAGTCTTTTATG	IDT, 25 nM standard desalting	Forward primer for nested PCR1, checking RNU4-2 and RNU4-1 editing
RNU4_2_and_1_FP2	AGTTGTGACTCCTGAGGACCTC	IDT, 25 nM standard desalting	Forward primer for nested PCR2, checking RNU4-2 and RNU4-1 editing
RNU4_2_and_1_RP1	CTGGAGGTAAGTAGTGATGATGG	IDT, 25 nM standard desalting	Reverse primer for nested PCR1, checking RNU4-2 and RNU4-1 editing
RNU4_2_and_1_RP2	CGTCTTTGGAGAAGTCTGTTACACTG	IDT, 25 nM standard desalting	Reverse primer for nested PCR2, checking RNU4-2 and RNU4-1 editing
